# Supplementary material for: Revision of the ant-eating spider genus Mallinus Simon, 1893 (Araneae, Zodariidae)
Source: Zookeys. 2019 Feb 6;(822):141–58. doi: 10.3897/zookeys.822.29835 (PMC6374355; doi:10.3897/zookeys.822.29835)
Supplement: XML Treatment for Mallinus [file zookeys.822.29835-treatment1.xml]

<!DOCTYPE tp:taxon-treatment
  PUBLIC "-//TaxonX//DTD Taxonomic Treatment Publishing DTD v0 20100105//EN" "tax-treatment-NSO.dtd">
<tp:taxon-treatment xmlns:tp="http://www.plazi.org/taxpub"><tp:treatment-meta><kwd-group><label>Taxon classification</label><kwd><named-content xmlns:xlink="http://www.w3.org/1999/xlink" content-type="kingdom">Animalia</named-content></kwd><kwd><named-content xmlns:xlink="http://www.w3.org/1999/xlink" content-type="order">Araneae</named-content></kwd><kwd><named-content xmlns:xlink="http://www.w3.org/1999/xlink" content-type="family">Zodariidae</named-content></kwd></kwd-group><mixed-citation publication-type="journal"><person-group><name><surname>Haddad</surname><given-names>Charles R.</given-names></name><name><surname>Henrard</surname><given-names>Arnaud</given-names></name><name><surname>Jocqué</surname><given-names>Rudy</given-names></name></person-group><article-title>Revision of the ant-eating spider genus <italic><tp:taxon-name><tp:taxon-name-part taxon-name-part-type="genus" reg="Mallinus">Mallinus</tp:taxon-name-part></tp:taxon-name></italic> Simon, 1893 (<tp:taxon-name><tp:taxon-name-part taxon-name-part-type="order">Araneae</tp:taxon-name-part></tp:taxon-name>, <tp:taxon-name><tp:taxon-name-part taxon-name-part-type="family">Zodariidae</tp:taxon-name-part></tp:taxon-name>)</article-title><source>Zookeys</source><day>6</day><month>2</month><year>2019</year><volume>2019</volume><issue>822</issue><fpage>141</fpage><lpage>158</lpage><pub-id pub-id-type="doi">10.3897/zookeys.822.29835</pub-id></mixed-citation></tp:treatment-meta><tp:nomenclature><label>Genus</label><tp:taxon-name>
              <tp:taxon-name-part taxon-name-part-type="genus" reg="Mallinus">Mallinus</tp:taxon-name-part>
            </tp:taxon-name><tp:taxon-authority>Simon, 1893</tp:taxon-authority><tp:nomenclature-citation-list><tp:nomenclature-citation><tp:taxon-name>
                  <tp:taxon-name-part taxon-name-part-type="genus" reg="Mallinus">Mallinus</tp:taxon-name-part>
                </tp:taxon-name><comment>Simon, 1893: 436; <xref ref-type="bibr" rid="B3">Jocqué 1991</xref>: 136.</comment></tp:nomenclature-citation></tp:nomenclature-citation-list></tp:nomenclature><tp:treatment-sec sec-type="type species" id="SECID0ELOAC"><title>Type species.</title><p><italic><tp:taxon-name><tp:taxon-name-part taxon-name-part-type="genus" reg="Mallinus">Mallinus</tp:taxon-name-part><tp:taxon-name-part taxon-name-part-type="species" reg="nitidiventris">nitidiventris</tp:taxon-name-part></tp:taxon-name></italic> Simon, 1893, by monotypy.</p></tp:treatment-sec><tp:treatment-sec sec-type="diagnosis" id="SECID0E3OAC"><title>Diagnosis.</title><p><italic><tp:taxon-name><tp:taxon-name-part taxon-name-part-type="genus" reg="Mallinus">Mallinus</tp:taxon-name-part></tp:taxon-name></italic> can be distinguished from other zodariine spiders by the relatively smaller size of the anterior median eyes, which are only slightly larger than the lateral and posterior eyes, while generally much larger than the other eyes in other zodariines. <italic><tp:taxon-name><tp:taxon-name-part taxon-name-part-type="genus" reg="Mallinus">Mallinus</tp:taxon-name-part></tp:taxon-name></italic> shares with <italic><tp:taxon-name><tp:taxon-name-part taxon-name-part-type="genus" reg="Palfuria">Palfuria</tp:taxon-name-part></tp:taxon-name></italic> Simon, 1910 the scale-like extensions on the endites and the considerably raised cephalic region, but lacks the carapace modifications at the <!--PageBreak -->posterior end of the cephalic region typical for most <italic><tp:taxon-name><tp:taxon-name-part taxon-name-part-type="genus" reg="Palfuria">Palfuria</tp:taxon-name-part></tp:taxon-name></italic> (<xref ref-type="bibr" rid="B9">Szüts and Jocqué 2001</xref>); rather, the carapace slopes steeply at the posterior end of the cephalic region, with only a shallow transverse depression. <italic><tp:taxon-name><tp:taxon-name-part taxon-name-part-type="genus" reg="Mallinus">Mallinus</tp:taxon-name-part></tp:taxon-name></italic> also have a very globose abdomen, which is usually higher than long in both sexes, a rare condition amongst other zodariines.</p></tp:treatment-sec><tp:treatment-sec sec-type="description" id="SECID0EMAAE"><title>Description.</title><p>Small spiders, 2.13–2.72 mm in length. Carapace longer than wide, with cephalic region similar in length to thoracic region; cephalic region rounded anteriorly, parallel-sided laterally, thoracic region almost circular, broadest at middle of coxa II (Figs <xref ref-type="fig" rid="F1">1</xref>, <xref ref-type="fig" rid="F1">2</xref>, <xref ref-type="fig" rid="F2">5</xref>); cephalic width about 0.77 times thoracic width in males and 0.88 times maximum width in females (cephalic width measured on posterior tangent of <abbrev xmlns:xlink="http://www.w3.org/1999/xlink" xlink:title="posterior median eye" id="ABBRID0E5AAE" xlink:type="simple">PME</abbrev>); carapace in lateral view with strongly convex clypeus, raised behind <abbrev xmlns:xlink="http://www.w3.org/1999/xlink" xlink:title="posterior eye row" id="ABBRID0ECBAE" xlink:type="simple">PER</abbrev>, highest at coxa I, with steep slope in posterior half (Figs <xref ref-type="fig" rid="F1">3</xref>, <xref ref-type="fig" rid="F1">4</xref>); surface deeply granulate, sparsely covered in short straight setae with swollen bases, with scattered small pores (Figs <xref ref-type="fig" rid="F2">6–10</xref>); fovea slit-like, on posterior slope, at two-thirds carapace length (Figs <xref ref-type="fig" rid="F1">2</xref>, <xref ref-type="fig" rid="F2">5</xref>, <xref ref-type="fig" rid="F2">9</xref>). Eye region reasonably broad, <abbrev xmlns:xlink="http://www.w3.org/1999/xlink" xlink:title="anterior eye row" id="ABBRID0E5BAE" xlink:type="simple">AER</abbrev> procurved, <abbrev xmlns:xlink="http://www.w3.org/1999/xlink" xlink:title="posterior eye row" id="ABBRID0ECCAE" xlink:type="simple">PER</abbrev> strongly procurved (Figs <xref ref-type="fig" rid="F2">5</xref>, <xref ref-type="fig" rid="F2">10</xref>), with anterior margin of <abbrev xmlns:xlink="http://www.w3.org/1999/xlink" xlink:title="posterior median eye" id="ABBRID0EOCAE" xlink:type="simple">PME</abbrev> behind posterior margin of <abbrev xmlns:xlink="http://www.w3.org/1999/xlink" xlink:title="posterior lateral eye" id="ABBRID0ESCAE" xlink:type="simple">PLE</abbrev>; all eyes surrounded by black rings; <abbrev xmlns:xlink="http://www.w3.org/1999/xlink" xlink:title="median ocular quadrangle" id="ABBRID0EWCAE" xlink:type="simple">MOQ</abbrev> width equal anteriorly and posteriorly, slightly longer than wide (Fig. <xref ref-type="fig" rid="F2">10</xref>). Chilum absent. Chelicerae small, narrowed distally, directed posteroventrally; fangs very short and thick (Fig. <xref ref-type="fig" rid="F2">11</xref>), with posterior groove that anterior margin of endites fits into (Fig. <xref ref-type="fig" rid="F2">12</xref>); cheliceral promargin with anteromesal cusp provided with one small tooth; setae scarce, each plastron with two long setae; endites almost parallel-sided, rounded distally, converging at midline in front of labium, apically with scale-like extension (Fig. <xref ref-type="fig" rid="F2">13</xref>), prolateral edge with field of flattened denticles (Fig. <xref ref-type="fig" rid="F2">14</xref>); labium subtriangular, broader than long (Fig. <xref ref-type="fig" rid="F2">11</xref>); sternum shield-shaped, as long as broad (Figs <xref ref-type="fig" rid="F7">55</xref>, <xref ref-type="fig" rid="F7">57</xref>), surface deeply granulate, covered in scattered erect setae; pleural bars isolated; precoxal triangles small, distinct; intercoxal sclerites absent between coxae I &amp; II, present between coxae II &amp; III and III &amp; IV. Leg formula 4321 (<italic>contra</italic> 4123 in <xref ref-type="bibr" rid="B3">Jocqué 1991</xref>), leg IV clearly longer than others; legs covered in mix of short straight, finely barbed setae and incised setae (Fig. <xref ref-type="fig" rid="F2">15</xref>); femoral organ present on all legs, with single brush-like, densely barbed seta, lying in faint groove riddled with small pits, similar in structure on all four femora (Figs <xref ref-type="fig" rid="F2">16–19</xref>); patellae without distinct indentation, with lyriform organ retrolaterally at half their length (Figs <xref ref-type="fig" rid="F3">20</xref>, <xref ref-type="fig" rid="F3">21</xref>); metatarsi with dense field of short chemosensory setae dorsally (Figs <xref ref-type="fig" rid="F3">22</xref>, <xref ref-type="fig" rid="F3">23</xref>), single distal trichobothrium (Figs <xref ref-type="fig" rid="F3">24</xref>, <xref ref-type="fig" rid="F3">25</xref>), scattered longer chemosensory setae and barbed setae; metatarsus stopper present, weakly elevated dorsally (Fig. <xref ref-type="fig" rid="F3">25</xref>); metatarsi without distinct preening comb, metatarsi II–IV with four longer thicker incised setae distally (Figs <xref ref-type="fig" rid="F3">26</xref>, <xref ref-type="fig" rid="F3">27</xref>); tarsi ventrally with paired rows of short needle-like setae; tarsal claws paired, with large teeth on margin facing opposing claw (Figs <xref ref-type="fig" rid="F3">28</xref>, <xref ref-type="fig" rid="F3">29</xref>), several trichobothria (Fig. <xref ref-type="fig" rid="F3">30</xref>), chemosensory setae (Fig. <xref ref-type="fig" rid="F3">31</xref>), subdistal suture (Fig. <xref ref-type="fig" rid="F3">29</xref>) and weakly elevated oval tarsal organ (Fig. <xref ref-type="fig" rid="F3">32</xref>); female palpal tarsus conical, with single large claw with three large teeth, turned inward more than 45° (Fig. <xref ref-type="fig" rid="F3">33</xref>), palpal patella with lyriform organ retrolaterally (Fig. <xref ref-type="fig" rid="F3">34</xref>). Abdomen globose, higher than long in females, similar in males, with circumferential folds laterally (Fig. <xref ref-type="fig" rid="F4">35</xref>) and shiny scutum covering dorsum in both sexes (Figs <xref ref-type="fig" rid="F1">1–4</xref>); petiole short (Fig. <xref ref-type="fig" rid="F4">36</xref>); abdominal dorsum with sparse covering of short straight setae with fine brachiae, denser ventrally (Fig. <xref ref-type="fig" rid="F4">37</xref>); epigastric <!--PageBreak -->region weakly sclerotised; venter only with inframamillary sclerite present, transversely broad, with row of flattened setae (Figs <xref ref-type="fig" rid="F4">38</xref>, <xref ref-type="fig" rid="F4">39</xref>). Spinnerets: <abbrev xmlns:xlink="http://www.w3.org/1999/xlink" xlink:title="anterior lateral spinneret" id="ABBRID0EGHAE" xlink:type="simple">ALS</abbrev> of females (Figs <xref ref-type="fig" rid="F4">38</xref>, <xref ref-type="fig" rid="F4">40</xref>) and males (Figs <xref ref-type="fig" rid="F4">41</xref>, <xref ref-type="fig" rid="F4">42</xref>) long, conical, with central major ampullate gland spigot surrounded by several piriform gland spigots; <abbrev xmlns:xlink="http://www.w3.org/1999/xlink" xlink:title="posterior median spinneret" id="ABBRID0E1HAE" xlink:type="simple">PMS</abbrev> and <abbrev xmlns:xlink="http://www.w3.org/1999/xlink" xlink:title="posterior lateral spinneret" id="ABBRID0E5HAE" xlink:type="simple">PLS</abbrev> of females not studied by <abbrev xmlns:xlink="http://www.w3.org/1999/xlink" xlink:title="scanning electron microscopy" id="ABBRID0ECIAE" xlink:type="simple">SEM</abbrev>, absent in males. Epigyne simple, with median lobe and two adjacent lateral lobes posteriorly incorporating copulatory openings (Figs <xref ref-type="fig" rid="F4">43</xref>, <xref ref-type="fig" rid="F5">47</xref>, <xref ref-type="fig" rid="F6">50</xref>); entrance ducts short, directed slightly laterally, entering lateral spermathecae with three spirals (Fig. <xref ref-type="fig" rid="F6">51</xref>). Male palp with unmodified femur and patella; tibia with single sharp triangular <abbrev xmlns:xlink="http://www.w3.org/1999/xlink" xlink:title="retrolateral tibial apophysis" id="ABBRID0EWIAE" xlink:type="simple">RTA</abbrev>, curved distally, extending approximately one-quarter the cymbium length (Figs <xref ref-type="fig" rid="F4">44</xref>, <xref ref-type="fig" rid="F5">48</xref>, <xref ref-type="fig" rid="F5">49</xref>, <xref ref-type="fig" rid="F6">52</xref>, <xref ref-type="fig" rid="F6">53</xref>); tarsus with triangular cymbium (Fig. <xref ref-type="fig" rid="F4">44</xref>), with baso-retrolateral process, with broad distal claw and single modified toothed seta prolaterally (Figs <xref ref-type="fig" rid="F4">45</xref>, <xref ref-type="fig" rid="F4">46</xref>); embolus long, whip-like, originating retrolaterally, curving around proximal and prolateral margins of tegulum, fine at distal end, tip associated with narrow membranous conductor; <abbrev xmlns:xlink="http://www.w3.org/1999/xlink" xlink:title="median apophysis" id="ABBRID0E1JAE" xlink:type="simple">MA</abbrev> originating medially on tegulum, C-shaped, with swollen base but sharp end (Figs <xref ref-type="fig" rid="F5">48</xref>, <xref ref-type="fig" rid="F6">52</xref>).</p></tp:treatment-sec><tp:treatment-sec sec-type="Relationships" id="SECID0EGKAE"><title>Relationships.</title><p>In a morphological phylogeny of <tp:taxon-name><tp:taxon-name-part taxon-name-part-type="family">Zodariidae</tp:taxon-name-part></tp:taxon-name>, <xref ref-type="bibr" rid="B3">Jocqué (1991)</xref> placed <italic><tp:taxon-name><tp:taxon-name-part taxon-name-part-type="genus" reg="Mallinus">Mallinus</tp:taxon-name-part></tp:taxon-name></italic> in the <tp:taxon-name><tp:taxon-name-part taxon-name-part-type="subfamily">Zodariinae</tp:taxon-name-part></tp:taxon-name>, as sister group to <italic><tp:taxon-name><tp:taxon-name-part taxon-name-part-type="genus" reg="Ranops">Ranops</tp:taxon-name-part></tp:taxon-name></italic> Jocqué, 1991 + <italic><tp:taxon-name><tp:taxon-name-part taxon-name-part-type="genus" reg="Zodarion">Zodarion</tp:taxon-name-part></tp:taxon-name></italic>. However, <!--PageBreak --><!--PageBreak --><!--PageBreak -->its position would have been clearer had adult specimens been available for study. This lack resulted in a considerable number of missing entries in the character matrix relating to genitalic morphology. Henrard and Jocqué (unpubl.) include a single male <italic><tp:taxon-name><tp:taxon-name-part taxon-name-part-type="genus" reg="Mallinus">M.</tp:taxon-name-part><tp:taxon-name-part taxon-name-part-type="species" reg="nitidiventris">nitidiventris</tp:taxon-name-part></tp:taxon-name></italic> (from Tswalu Kalahari Reserve, <named-content xmlns:xlink="http://www.w3.org/1999/xlink" content-type="dwc:institutional_code" xlink:type="simple">MRAC</named-content> 216253) in their molecular phylogeny of <tp:taxon-name><tp:taxon-name-part taxon-name-part-type="family">Zodariidae</tp:taxon-name-part></tp:taxon-name>. Their results suggest that <italic><tp:taxon-name><tp:taxon-name-part taxon-name-part-type="genus" reg="Mallinus">Mallinus</tp:taxon-name-part></tp:taxon-name></italic> is most closely related to <italic><tp:taxon-name><tp:taxon-name-part taxon-name-part-type="genus" reg="Palfuria">Palfuria</tp:taxon-name-part></tp:taxon-name></italic>.</p><!--PageBreak --><p>This sister group relationship is also well supported by morphological characters. <italic><tp:taxon-name><tp:taxon-name-part taxon-name-part-type="genus" reg="Mallinus">Mallinus</tp:taxon-name-part></tp:taxon-name></italic> shares with <italic><tp:taxon-name><tp:taxon-name-part taxon-name-part-type="genus" reg="Palfuria">Palfuria</tp:taxon-name-part></tp:taxon-name></italic> the deeply granulate tegument of the carapace, the strongly raised cephalic region with a steep slope in the posterior half, the scale-like extensions on the endites, the circumferential folds of the abdomen (this character is conspicuous in males and females when the abdomen is not distended), and the subdistal suture on the tarsi. The subdistal suture was also observed in <italic><tp:taxon-name><tp:taxon-name-part taxon-name-part-type="genus" reg="Akyttara">Akyttara</tp:taxon-name-part></tp:taxon-name></italic> Jocqué, 1987 and <italic><tp:taxon-name><tp:taxon-name-part taxon-name-part-type="genus" reg="Heradida">Heradida</tp:taxon-name-part></tp:taxon-name></italic> Simon, 1893, to which they are also closely related. In the phylogeny of Henrard and Jocqué (unpubl.), <italic><tp:taxon-name><tp:taxon-name-part taxon-name-part-type="genus" reg="Ranops">Ranops</tp:taxon-name-part></tp:taxon-name></italic> appears to be placed as the sister group of a clade containing <italic><tp:taxon-name><tp:taxon-name-part taxon-name-part-type="genus" reg="Akyttara">Akyttara</tp:taxon-name-part></tp:taxon-name></italic>, <italic><tp:taxon-name><tp:taxon-name-part taxon-name-part-type="genus" reg="Heradida">Heradida</tp:taxon-name-part></tp:taxon-name></italic>, <italic><tp:taxon-name><tp:taxon-name-part taxon-name-part-type="genus" reg="Mallinus">Mallinus</tp:taxon-name-part></tp:taxon-name></italic> and <italic><tp:taxon-name><tp:taxon-name-part taxon-name-part-type="genus" reg="Palfuria">Palfuria</tp:taxon-name-part></tp:taxon-name></italic>, forming a strongly supported monophyletic group. Those zodariines belong to a monophyletic clade characterized by the presence of a unique femoral organ on the legs (<xref ref-type="bibr" rid="B2">Henrard and Jocqué 2017</xref>).</p></tp:treatment-sec><tp:treatment-sec><!--Section generated to contain objects referenced in tp:taxon-treatment.--><fig id="F1" position="float" orientation="portrait"><label>Figures 1–4.</label><caption><p>Somatic morphology of <italic><tp:taxon-name><tp:taxon-name-part taxon-name-part-type="genus" reg="Mallinus">Mallinus</tp:taxon-name-part><tp:taxon-name-part taxon-name-part-type="species" reg="nitidiventris">nitidiventris</tp:taxon-name-part></tp:taxon-name></italic> female (<bold>1, 3</bold>) and male (<bold>2, 4</bold>) from Bankfontein, Free State (<abbrev xmlns:xlink="http://www.w3.org/1999/xlink" content-type="institution" xlink:title="National Collection of Arachnida, ARC – Plant Protection Research, Pretoria, South Africa" id="ABBRID0ERAAG" xlink:type="simple">NCA</abbrev> 2015/1818) <bold>1, 2</bold> habitus, dorsal view <bold>3, 4</bold> same, lateral view. Scale bars: 1.0 mm.</p></caption><graphic xmlns:xlink="http://www.w3.org/1999/xlink" xlink:href="zookeys-822-141-g001.jpg" position="float" orientation="portrait" xlink:type="simple" id="oo_262883.jpg"/></fig><fig id="F2" position="float" orientation="portrait"><label>Figures 5–19.</label><caption><p>Scanning electron microscope photographs of <italic><tp:taxon-name><tp:taxon-name-part taxon-name-part-type="genus" reg="Mallinus">Mallinus</tp:taxon-name-part><tp:taxon-name-part taxon-name-part-type="species" reg="nitidiventris">nitidiventris</tp:taxon-name-part></tp:taxon-name></italic> male (<bold>5–10, 12–19</bold>) and female (<bold>11</bold>) <bold>5</bold> carapace, dorsal view <bold>6</bold> detail of carapace integument <bold>7</bold> same, detail of carapace setae <bold>8</bold> same, detail of carapace pore <bold>9</bold> fovea <bold>10</bold> eye region, dorsal view <bold>11</bold> endites, labium and anterior end of sternum <bold>12</bold> distal end of chelicera, arrow indicating posterior groove of fang <bold>13</bold> distal end of endite, black arrow indicating distal endite scale, white arrow indicating prolateral field of flattened denticles <bold>14</bold> prolateral margin of endite, showing detail of flattened denticles <bold>15</bold> femur I, dorsal view, incised setae and femoral organ (black arrow) <bold>16–19</bold> femoral organ on legs I–IV, respectively.</p></caption><graphic xmlns:xlink="http://www.w3.org/1999/xlink" xlink:href="zookeys-822-141-g002.jpg" position="float" orientation="portrait" xlink:type="simple" id="oo_262884.jpg"/></fig><fig id="F7" position="float" orientation="portrait"><label>Figures 54–57.</label><caption><p>Somatic morphology of <italic><tp:taxon-name><tp:taxon-name-part taxon-name-part-type="genus" reg="Mallinus">Mallinus</tp:taxon-name-part><tp:taxon-name-part taxon-name-part-type="species" reg="nitidiventris">nitidiventris</tp:taxon-name-part></tp:taxon-name></italic> female (<bold>54, 55</bold>) and male (<bold>56, 57</bold>) from Beaufort West, Western Cape (<abbrev xmlns:xlink="http://www.w3.org/1999/xlink" content-type="institution" xlink:title="National Collection of Arachnida, ARC – Plant Protection Research, Pretoria, South Africa" id="ABBRID0ELQAG" xlink:type="simple">NCA</abbrev> 91/1300 and <abbrev xmlns:xlink="http://www.w3.org/1999/xlink" content-type="institution" xlink:title="National Collection of Arachnida, ARC – Plant Protection Research, Pretoria, South Africa" id="ABBRID0EQQAG" xlink:type="simple">NCA</abbrev> 2008/2612, respectively) <bold>54, 56</bold> habitus, dorsal view <bold>55, 57</bold> same, ventral view. Scale bars: 1.0 mm.</p></caption><graphic xmlns:xlink="http://www.w3.org/1999/xlink" xlink:href="zookeys-822-141-g007.jpg" position="float" orientation="portrait" xlink:type="simple" id="oo_262889.jpg"/></fig><fig id="F3" position="float" orientation="portrait"><label>Figures 20–34.</label><caption><p>Scanning electron microscope photographs of <italic><tp:taxon-name><tp:taxon-name-part taxon-name-part-type="genus" reg="Mallinus">Mallinus</tp:taxon-name-part><tp:taxon-name-part taxon-name-part-type="species" reg="nitidiventris">nitidiventris</tp:taxon-name-part></tp:taxon-name></italic> female (<bold>20, 21, 28, 29, 33, 34</bold>) and male (<bold>22–27, 30–32</bold>) <bold>20</bold> patella IV, retrolateral view <bold>21</bold> same, detail of lyriform organ <bold>22</bold> metatarsus I, incised setae and dorsal fields of short chemosensory setae (black arrows) <bold>23</bold> same, detail of short chemosensory setae <bold>24</bold> metatarsus I, trichobothrium <bold>25</bold> metatarsus III, arrow indicating metatarsal stopper <bold>26</bold> metatarsus III, arrows indicating thickened ventral terminal setae <bold>27</bold> same, metatarsus IV <bold>28</bold> tarsus I, paired claws in distal view <bold>29</bold> same, prolateral distal view, black arrow indicating chemosensory seta, white arrow indicating subdistal suture of tarsus <bold>30</bold> same, trichobothrium <bold>31</bold> same, chemosensory seta <bold>32</bold> same, tarsal organ <bold>33</bold> palpal tarsus and claw <bold>34</bold> palpal patella, lyriform organ.</p></caption><graphic xmlns:xlink="http://www.w3.org/1999/xlink" xlink:href="zookeys-822-141-g003.jpg" position="float" orientation="portrait" xlink:type="simple" id="oo_262885.jpg"/></fig><fig id="F4" position="float" orientation="portrait"><label>Figures 35–46.</label><caption><p>Scanning electron microscope photographs of <italic><tp:taxon-name><tp:taxon-name-part taxon-name-part-type="genus" reg="Mallinus">Mallinus</tp:taxon-name-part><tp:taxon-name-part taxon-name-part-type="species" reg="nitidiventris">nitidiventris</tp:taxon-name-part></tp:taxon-name></italic> male (<bold>35, 41, 42, 44–46</bold>) and female (<bold>36–40, 43</bold>) <bold>35</bold> abdomen, ventrolateral view <bold>36</bold> petiole, ventral view <bold>37</bold> ventral abdominal setae <bold>38, 41</bold> spinnerets, ventral view, arrow in <bold>38</bold> indicating sclerite in front of tracheal spiracle <bold>39</bold> detail of setae on sclerite in front of tracheal spiracle <bold>40, 42</bold> detail of anterior lateral spinnerets <bold>43</bold> epigyne, ventral view <bold>44</bold> palp, ventral view <bold>45</bold> detail of palpal claw and thickened distal prolateral seta <bold>46</bold> detail of palpal claw.</p></caption><graphic xmlns:xlink="http://www.w3.org/1999/xlink" xlink:href="zookeys-822-141-g004.jpg" position="float" orientation="portrait" xlink:type="simple" id="oo_262886.jpg"/></fig><fig id="F5" position="float" orientation="portrait"><label>Figures 47–49.</label><caption><p><italic><tp:taxon-name><tp:taxon-name-part taxon-name-part-type="genus" reg="Mallinus">Mallinus</tp:taxon-name-part><tp:taxon-name-part taxon-name-part-type="species" reg="nitidiventris">nitidiventris</tp:taxon-name-part></tp:taxon-name></italic>, female (<bold>47</bold>) and male (<bold>48, 49</bold>) genitalic morphology (<abbrev xmlns:xlink="http://www.w3.org/1999/xlink" content-type="institution" xlink:title="National Collection of Arachnida, ARC – Plant Protection Research, Pretoria, South Africa" id="ABBRID0ENNAG" xlink:type="simple">NCA</abbrev> 2008/2612) <bold>47</bold> epigyne, ventral view <bold>48</bold> palp, retrolateral view <bold>49</bold> same, ventral view. Abbreviations: C–conductor; E–embolus; <abbrev xmlns:xlink="http://www.w3.org/1999/xlink" xlink:title="median apophysis" id="ABBRID0EYNAG" xlink:type="simple">MA</abbrev>–median apophysis. Scale bars: 0.1 mm.</p></caption><graphic xmlns:xlink="http://www.w3.org/1999/xlink" xlink:href="zookeys-822-141-g005.jpg" position="float" orientation="portrait" xlink:type="simple" id="oo_262887.jpg"/></fig><fig id="F6" position="float" orientation="portrait"><label>Figures 50–53.</label><caption><p><italic><tp:taxon-name><tp:taxon-name-part taxon-name-part-type="genus" reg="Mallinus">Mallinus</tp:taxon-name-part><tp:taxon-name-part taxon-name-part-type="species" reg="nitidiventris">nitidiventris</tp:taxon-name-part></tp:taxon-name></italic>, female (<bold>50, 51</bold>) and male (<bold>52, 53</bold>) genitalic morphology (<abbrev xmlns:xlink="http://www.w3.org/1999/xlink" content-type="institution" xlink:title="National Collection of Arachnida, ARC – Plant Protection Research, Pretoria, South Africa" id="ABBRID0ECPAG" xlink:type="simple">NCA</abbrev> 2008/2612) <bold>50</bold> epigyne, ventral view <bold>51</bold> same, digested, dorsal view <bold>52</bold> palp, ventral view <bold>53</bold> same, retrolateral view. Scale bars: 0.1 mm.</p></caption><graphic xmlns:xlink="http://www.w3.org/1999/xlink" xlink:href="zookeys-822-141-g006.jpg" position="float" orientation="portrait" xlink:type="simple" id="oo_262888.jpg"/></fig></tp:treatment-sec><ref-list><ref id="B3"><mixed-citation xmlns:xlink="http://www.w3.org/1999/xlink" xlink:type="simple"><person-group><name name-style="western"><surname>Jocqué</surname><given-names>R</given-names></name></person-group> (<year>1991</year>) <article-title>A generic revision of the spider family <tp:taxon-name><tp:taxon-name-part taxon-name-part-type="family">Zodariidae</tp:taxon-name-part></tp:taxon-name> (<tp:taxon-name><tp:taxon-name-part taxon-name-part-type="order">Araneae</tp:taxon-name-part></tp:taxon-name>).</article-title><source>Bulletin of the American Museum of Natural History</source><volume>201</volume>: <fpage>1</fpage>–<lpage>160</lpage>. <ext-link xlink:type="simple" ext-link-type="uri" xlink:href="http://digitallibrary.amnh.org/handle/2246/894">http://digitallibrary.amnh.org/handle/2246/894</ext-link></mixed-citation></ref><ref id="B9"><mixed-citation xmlns:xlink="http://www.w3.org/1999/xlink" xlink:type="simple"><person-group><name name-style="western"><surname>Szüts</surname><given-names>T</given-names></name><name name-style="western"><surname>Jocqué</surname><given-names>R</given-names></name></person-group> (<year>2001</year>) A revision of the Afrotropical spider genus <italic><tp:taxon-name><tp:taxon-name-part taxon-name-part-type="genus">Palfuria</tp:taxon-name-part></tp:taxon-name></italic> (<tp:taxon-name><tp:taxon-name-part taxon-name-part-type="order">Araneae</tp:taxon-name-part></tp:taxon-name>, <tp:taxon-name><tp:taxon-name-part taxon-name-part-type="family">Zodariidae</tp:taxon-name-part></tp:taxon-name>). Journal of Arachnology 29: 205–219. <ext-link xlink:type="simple" ext-link-type="doi" xlink:href="10.1636/0161-8202(2001)029[0205:AROTAS]2.0.CO;2">https://doi.org/10.1636/0161-8202(2001)029[0205:AROTAS]2.0.CO;2</ext-link></mixed-citation></ref><ref id="B2"><mixed-citation xmlns:xlink="http://www.w3.org/1999/xlink" xlink:type="simple"><person-group><name name-style="western"><surname>Henrard</surname><given-names>A</given-names></name><name name-style="western"><surname>Jocqué</surname><given-names>R</given-names></name></person-group> (<year>2017</year>) <article-title>A new ant-eating spider genus <italic><tp:taxon-name><tp:taxon-name-part taxon-name-part-type="genus">Suffascar</tp:taxon-name-part></tp:taxon-name></italic> (<tp:taxon-name><tp:taxon-name-part taxon-name-part-type="order">Araneae</tp:taxon-name-part></tp:taxon-name>: <tp:taxon-name><tp:taxon-name-part taxon-name-part-type="family">Zodariidae</tp:taxon-name-part></tp:taxon-name>) endemic to Madagascar: a considerable extension of the dual femoral organ clade.</article-title><source>Invertebrate Systematics</source><volume>31</volume>: <fpage>519</fpage>–<lpage>565</lpage>. <ext-link xlink:type="simple" ext-link-type="doi" xlink:href="10.1071/IS16064">https://doi.org/10.1071/IS16064</ext-link></mixed-citation></ref></ref-list></tp:taxon-treatment>
