# Supplementary material for: Revision of the ant-eating spider genus Mallinus Simon, 1893 (Araneae, Zodariidae)
Source: Zookeys. 2019 Feb 6;(822):141–58. doi: 10.3897/zookeys.822.29835 (PMC6374355; doi:10.3897/zookeys.822.29835)
Supplement: XML Treatment for Mallinus nitidiventris [file zookeys.822.29835-treatment2.xml]

<!DOCTYPE tp:taxon-treatment
  PUBLIC "-//TaxonX//DTD Taxonomic Treatment Publishing DTD v0 20100105//EN" "tax-treatment-NSO.dtd">
<tp:taxon-treatment xmlns:tp="http://www.plazi.org/taxpub"><tp:treatment-meta><kwd-group><label>Taxon classification</label><kwd><named-content xmlns:xlink="http://www.w3.org/1999/xlink" content-type="kingdom">Animalia</named-content></kwd><kwd><named-content xmlns:xlink="http://www.w3.org/1999/xlink" content-type="order">Araneae</named-content></kwd><kwd><named-content xmlns:xlink="http://www.w3.org/1999/xlink" content-type="family">Zodariidae</named-content></kwd></kwd-group><mixed-citation publication-type="journal"><person-group><name><surname>Haddad</surname><given-names>Charles R.</given-names></name><name><surname>Henrard</surname><given-names>Arnaud</given-names></name><name><surname>Jocqué</surname><given-names>Rudy</given-names></name></person-group><article-title>Revision of the ant-eating spider genus <italic><tp:taxon-name><tp:taxon-name-part taxon-name-part-type="genus" reg="Mallinus">Mallinus</tp:taxon-name-part></tp:taxon-name></italic> Simon, 1893 (<tp:taxon-name><tp:taxon-name-part taxon-name-part-type="order">Araneae</tp:taxon-name-part></tp:taxon-name>, <tp:taxon-name><tp:taxon-name-part taxon-name-part-type="family">Zodariidae</tp:taxon-name-part></tp:taxon-name>)</article-title><source>Zookeys</source><day>6</day><month>2</month><year>2019</year><volume>2019</volume><issue>822</issue><fpage>141</fpage><lpage>158</lpage><pub-id pub-id-type="doi">10.3897/zookeys.822.29835</pub-id></mixed-citation></tp:treatment-meta><tp:nomenclature><tp:taxon-name>
              <tp:taxon-name-part taxon-name-part-type="genus" reg="Mallinus">Mallinus</tp:taxon-name-part>
              <tp:taxon-name-part taxon-name-part-type="species" reg="nitidiventris">nitidiventris</tp:taxon-name-part>
            </tp:taxon-name><tp:taxon-authority>Simon, 1893</tp:taxon-authority><xref ref-type="fig" rid="F1">Figs 1–4</xref><xref ref-type="fig" rid="F2">, 5–19</xref><xref ref-type="fig" rid="F3">, 20–34</xref><xref ref-type="fig" rid="F4">, 35–46</xref><xref ref-type="fig" rid="F5">, 47–49</xref><xref ref-type="fig" rid="F6">, 50–53</xref><xref ref-type="fig" rid="F7">, 54–57</xref><tp:nomenclature-citation-list><tp:nomenclature-citation><tp:taxon-name>
                  <tp:taxon-name-part taxon-name-part-type="genus" reg="Mallinus">Mallinus</tp:taxon-name-part>
                  <tp:taxon-name-part taxon-name-part-type="species" reg="nitidiventris">nitidiventris</tp:taxon-name-part>
                </tp:taxon-name><comment>Simon, 1893: 436, figs 409–410 (juv.); <xref ref-type="bibr" rid="B3">Jocqué 1991</xref>: 136, figs 334–335 (juv.).</comment></tp:nomenclature-citation></tp:nomenclature-citation-list></tp:nomenclature><tp:treatment-sec sec-type="material" id="SECID0EBSAM"><title>Type material.</title><p>Subadult ♂ lectotype and subadult ♀ paralectotype: SOUTH AFRICA: Western Cape: Matjiesfontein, <named-content xmlns:xlink="http://www.w3.org/1999/xlink" content-type="dwc:verbatimCoordinates" xlink:type="simple"><named-content content-type="geo-json" specific-use="{&#34;type&#34;:&#34;Point&#34;,&#34;coordinates&#34;:[20.666667,-33.250000]}" id="NCID0ETRAE" xlink:type="simple">33°15'S, 20°40'E</named-content></named-content>, <named-content xmlns:xlink="http://www.w3.org/1999/xlink" content-type="dwc:institutional_code" xlink:type="simple">MNHN</named-content> AR 3280 – examined by <xref ref-type="bibr" rid="B3">Jocqué (1991)</xref>.</p></tp:treatment-sec><tp:treatment-sec sec-type="material" id="SECID0EBSAE"><title>Other material examined.</title><p>SOUTH AFRICA: <italic>Eastern Cape</italic>: Aberdeen district, Farm Bokvlei, <named-content xmlns:xlink="http://www.w3.org/1999/xlink" content-type="dwc:verbatimCoordinates" xlink:type="simple"><named-content content-type="geo-json" specific-use="{&#34;type&#34;:&#34;Point&#34;,&#34;coordinates&#34;:[23.350000,-32.430000]}" id="NCID0EMSAE" xlink:type="simple">32°25.8'S, 23°21.0'E</named-content></named-content>, 14.XII.2007, leg. D.H. Jacobs (pitfall traps, karoo), 2♂ (<abbrev xmlns:xlink="http://www.w3.org/1999/xlink" content-type="institution" xlink:title="National Collection of Arachnida, ARC – Plant Protection Research, Pretoria, South Africa" id="ABBRID0ERSAE" xlink:type="simple">NCA</abbrev> 2008/4662); Aberdeen district, Farm De Pannen, <named-content xmlns:xlink="http://www.w3.org/1999/xlink" content-type="dwc:verbatimCoordinates" xlink:type="simple"><named-content content-type="geo-json" specific-use="{&#34;type&#34;:&#34;Point&#34;,&#34;coordinates&#34;:[23.430000,-32.690000]}" id="NCID0EZSAE" xlink:type="simple">32°41.4'S, 23°25.8'E</named-content></named-content>, 14.XII.2007, leg. D.H. Jacobs (pitfall traps), 1 <abbrev xmlns:xlink="http://www.w3.org/1999/xlink" xlink:title="immature" id="ABBRID0E5SAE" xlink:type="simple">imm</abbrev>. 4♂ (<abbrev xmlns:xlink="http://www.w3.org/1999/xlink" content-type="institution" xlink:title="National Collection of Arachnida, ARC – Plant Protection Research, Pretoria, South Africa" id="ABBRID0ECTAE" xlink:type="simple">NCA</abbrev> 2011/604); Aberdeen district, Farm Juriesfontein, <named-content xmlns:xlink="http://www.w3.org/1999/xlink" content-type="dwc:verbatimCoordinates" xlink:type="simple"><named-content content-type="geo-json" specific-use="{&#34;type&#34;:&#34;Point&#34;,&#34;coordinates&#34;:[23.430000,-32.530000]}" id="NCID0EKTAE" xlink:type="simple">32°31.8'S, 23°25.8'E</named-content></named-content>, 11.XII.2007, leg. D.H. Jacobs (pitfall traps), 1♂ (<abbrev xmlns:xlink="http://www.w3.org/1999/xlink" content-type="institution" xlink:title="National Collection of Arachnida, ARC – Plant Protection Research, Pretoria, South Africa" id="ABBRID0EPTAE" xlink:type="simple">NCA</abbrev> 2008/4665); Aberdeen district, Farm Nuwejaarsfontein, <named-content xmlns:xlink="http://www.w3.org/1999/xlink" content-type="dwc:verbatimCoordinates" xlink:type="simple"><named-content content-type="geo-json" specific-use="{&#34;type&#34;:&#34;Point&#34;,&#34;coordinates&#34;:[24.390000,-32.950000]}" id="NCID0EXTAE" xlink:type="simple">32°57.0'S, 24°23.4'E</named-content></named-content>, 14.XII.2007, leg. D.H. Jacobs (pitfall traps, karoo), 2 <abbrev xmlns:xlink="http://www.w3.org/1999/xlink" xlink:title="immature" id="ABBRID0E3TAE" xlink:type="simple">imm</abbrev>. 7♂ 1♀ (<abbrev xmlns:xlink="http://www.w3.org/1999/xlink" content-type="institution" xlink:title="National Collection of Arachnida, ARC – Plant Protection Research, Pretoria, South Africa" id="ABBRID0EAUAE" xlink:type="simple">NCA</abbrev> 2008/2612). <italic>Free State</italic>: Luckhoff district, Farm Bankfontein, <named-content xmlns:xlink="http://www.w3.org/1999/xlink" content-type="dwc:verbatimCoordinates" xlink:type="simple"><named-content content-type="geo-json" specific-use="{&#34;type&#34;:&#34;Point&#34;,&#34;coordinates&#34;:[24.902833,-30.083000]}" id="NCID0EKUAE" xlink:type="simple">30°04.980'S, 24°54.170'E</named-content></named-content>, 22.I.2015, leg. C. Haddad (base of grass tussocks, wetland margin), 1♂ (<abbrev xmlns:xlink="http://www.w3.org/1999/xlink" content-type="institution" xlink:title="National Collection of Arachnida, ARC – Plant Protection Research, Pretoria, South Africa" id="ABBRID0EPUAE" xlink:type="simple">NCA</abbrev> 2015/1655); Same locality, <named-content xmlns:xlink="http://www.w3.org/1999/xlink" content-type="dwc:verbatimCoordinates" xlink:type="simple"><named-content content-type="geo-json" specific-use="{&#34;type&#34;:&#34;Point&#34;,&#34;coordinates&#34;:[24.883617,-30.073683]}" id="NCID0EXUAE" xlink:type="simple">30°04.421'S, 24°53.017'E</named-content></named-content>, 6–8.IV.2015, leg. C. Haddad (hand collecting, Nama Karoo veld), 1♂ 1♀ (<abbrev xmlns:xlink="http://www.w3.org/1999/xlink" content-type="institution" xlink:title="National Collection of Arachnida, ARC – Plant Protection Research, Pretoria, South Africa" id="ABBRID0E3UAE" xlink:type="simple">NCA</abbrev> 2015/1818), 2♂ 1♀ (S.E.M. preparations); Same locality, <named-content xmlns:xlink="http://www.w3.org/1999/xlink" content-type="dwc:verbatimCoordinates" xlink:type="simple"><named-content content-type="geo-json" specific-use="{&#34;type&#34;:&#34;Point&#34;,&#34;coordinates&#34;:[24.883967,-30.073683]}" id="NCID0EEVAE" xlink:type="simple">30°04.421'S, 24°53.038'E</named-content></named-content>, 26.III.2017, leg. C. Haddad &amp; R. Booysen (hand collecting, Nama Karoo veld), 3 <abbrev xmlns:xlink="http://www.w3.org/1999/xlink" xlink:title="immature" id="ABBRID0EJVAE" xlink:type="simple">imm</abbrev>. 5♂ (<abbrev xmlns:xlink="http://www.w3.org/1999/xlink" content-type="institution" xlink:title="National Collection of Arachnida, ARC – Plant Protection Research, Pretoria, South Africa" id="ABBRID0ENVAE" xlink:type="simple">NCA</abbrev> 2017/1447); Same locality, <named-content xmlns:xlink="http://www.w3.org/1999/xlink" content-type="dwc:verbatimCoordinates" xlink:type="simple"><named-content content-type="geo-json" specific-use="{&#34;type&#34;:&#34;Point&#34;,&#34;coordinates&#34;:[24.904950,-30.082900]}" id="NCID0EVVAE" xlink:type="simple">30°04.974'S, 24°54.297'E</named-content></named-content>, 2–6.IV.2015, leg. University of the Free State students (pitfall traps, Nama Karoo veld), 1♂ (<abbrev xmlns:xlink="http://www.w3.org/1999/xlink" content-type="institution" xlink:title="National Collection of Arachnida, ARC – Plant Protection Research, Pretoria, South Africa" id="ABBRID0E1VAE" xlink:type="simple">NCA</abbrev> 2015/2398); Same locality, Research camp, <named-content xmlns:xlink="http://www.w3.org/1999/xlink" content-type="dwc:verbatimCoordinates" xlink:type="simple"><named-content content-type="geo-json" specific-use="{&#34;type&#34;:&#34;Point&#34;,&#34;coordinates&#34;:[24.883550,-30.073683]}" id="NCID0ECWAE" xlink:type="simple">30°04.421'S, 24°53.013'E</named-content></named-content>, 1185 m a.s.l., 24–26.XI.2015, leg. C. Haddad &amp; R. Booysen (night collecting), 1♂ (<abbrev xmlns:xlink="http://www.w3.org/1999/xlink" content-type="institution" xlink:title="National Collection of Arachnida, ARC – Plant Protection Research, Pretoria, South Africa" id="ABBRID0EHWAE" xlink:type="simple">NCA</abbrev> 2015/2231). <italic>Northern Cape</italic>: Pofadder, <named-content xmlns:xlink="http://www.w3.org/1999/xlink" content-type="dwc:verbatimCoordinates" xlink:type="simple"><named-content content-type="geo-json" specific-use="{&#34;type&#34;:&#34;Point&#34;,&#34;coordinates&#34;:[19.116667,-29.366667]}" id="NCID0ERWAE" xlink:type="simple">29°22'S, 19°07'E</named-content></named-content>, 15.X.2006, leg. L. Spangenberg (pitfall traps), 1♀ (<named-content xmlns:xlink="http://www.w3.org/1999/xlink" content-type="dwc:institutional_code" xlink:type="simple">MRAC</named-content> 222264); Tswalu Game Reserve, man-made dam, <named-content xmlns:xlink="http://www.w3.org/1999/xlink" content-type="dwc:verbatimCoordinates" xlink:type="simple"><named-content content-type="geo-json" specific-use="{&#34;type&#34;:&#34;Point&#34;,&#34;coordinates&#34;:[22.450000,-27.250000]}" id="NCID0E5WAE" xlink:type="simple">27°15'S, 22°27'E</named-content></named-content>, 1176 m a.s.l., 6.II.2005, leg. R. Jocqué (savanna shrubland, by hand), 1♂ (<named-content xmlns:xlink="http://www.w3.org/1999/xlink" content-type="dwc:institutional_code" xlink:type="simple">MRAC</named-content> 216253). <italic>Western Cape</italic>: Beaufort West district, Farm Eerste Water, <named-content xmlns:xlink="http://www.w3.org/1999/xlink" content-type="dwc:verbatimCoordinates" xlink:type="simple"><named-content content-type="geo-json" specific-use="{&#34;type&#34;:&#34;Point&#34;,&#34;coordinates&#34;:[22.960000,-32.690000]}" id="NCID0ENXAE" xlink:type="simple">32°41.4'S, 22°57.6'E</named-content></named-content>, 6.XII.2007, leg. D.H. Jacobs (pitfall traps, karoo), 1 <abbrev xmlns:xlink="http://www.w3.org/1999/xlink" xlink:title="immature" id="ABBRID0ESXAE" xlink:type="simple">imm</abbrev>. (<abbrev xmlns:xlink="http://www.w3.org/1999/xlink" content-type="institution" xlink:title="National Collection of Arachnida, ARC – Plant Protection Research, Pretoria, South Africa" id="ABBRID0EWXAE" xlink:type="simple">NCA</abbrev> 2008/2610); Prince Albert, Tierberg, <named-content xmlns:xlink="http://www.w3.org/1999/xlink" content-type="dwc:verbatimCoordinates" xlink:type="simple"><named-content content-type="geo-json" specific-use="{&#34;type&#34;:&#34;Point&#34;,&#34;coordinates&#34;:[22.033333,-33.216667]}" id="NCID0E5XAE" xlink:type="simple">33°13'S, 22°02'E</named-content></named-content>, 23.IX.1989, leg. R. Dean (old lands), 1♂ (<abbrev xmlns:xlink="http://www.w3.org/1999/xlink" content-type="institution" xlink:title="National Collection of Arachnida, ARC – Plant Protection Research, Pretoria, South Africa" id="ABBRID0EDYAE" xlink:type="simple">NCA</abbrev> 91/1299), 1♀ (<abbrev xmlns:xlink="http://www.w3.org/1999/xlink" content-type="institution" xlink:title="National Collection of Arachnida, ARC – Plant Protection Research, Pretoria, South Africa" id="ABBRID0EIYAE" xlink:type="simple">NCA</abbrev> 91/1300).</p></tp:treatment-sec><tp:treatment-sec sec-type="Unconfirmed record" id="SECID0ENYAE"><title>Unconfirmed record.</title><p>SOUTH AFRICA: <italic>Northern Cape</italic>: Goepag Nature Reserve, <named-content xmlns:xlink="http://www.w3.org/1999/xlink" content-type="dwc:verbatimCoordinates" xlink:type="simple"><named-content content-type="geo-json" specific-use="{&#34;type&#34;:&#34;Point&#34;,&#34;coordinates&#34;:[17.997300,-29.665100]}" id="NCID0EYYAE" xlink:type="simple">29°39.906'S, 17°59.838'E</named-content></named-content>, 14–16.VII.2017, leg. R. Booysen, Z. Mbo &amp; R. Christiaan (pitfall traps, Nama Karoo veld), 1 <abbrev xmlns:xlink="http://www.w3.org/1999/xlink" xlink:title="immature" id="ABBRID0E4YAE" xlink:type="simple">imm</abbrev>. (<abbrev xmlns:xlink="http://www.w3.org/1999/xlink" content-type="institution" xlink:title="National Collection of Arachnida, ARC – Plant Protection Research, Pretoria, South Africa" id="ABBRID0EBZAE" xlink:type="simple">NCA</abbrev> 2017/1189).</p><p><bold>Female (Bankfontein, <abbrev xmlns:xlink="http://www.w3.org/1999/xlink" content-type="institution" xlink:title="National Collection of Arachnida, ARC – Plant Protection Research, Pretoria, South Africa" id="ABBRID0EKZAE" xlink:type="simple">NCA</abbrev> 2015/1818). Measurements</bold>: <abbrev xmlns:xlink="http://www.w3.org/1999/xlink" xlink:title="carapace length" id="ABBRID0EQZAE" xlink:type="simple">CL</abbrev> 1.32, <abbrev xmlns:xlink="http://www.w3.org/1999/xlink" xlink:title="carapace width" id="ABBRID0EUZAE" xlink:type="simple">CW</abbrev> 0.89, <abbrev xmlns:xlink="http://www.w3.org/1999/xlink" xlink:title="abdomen length" id="ABBRID0EYZAE" xlink:type="simple">AL</abbrev> 1.39, <abbrev xmlns:xlink="http://www.w3.org/1999/xlink" xlink:title="abdomen width" id="ABBRID0E3ZAE" xlink:type="simple">AW</abbrev> 1.36, <abbrev xmlns:xlink="http://www.w3.org/1999/xlink" xlink:title="abdomen height" id="ABBRID0EA1AE" xlink:type="simple">AH</abbrev> 1.65, <abbrev xmlns:xlink="http://www.w3.org/1999/xlink" xlink:title="total length" id="ABBRID0EE1AE" xlink:type="simple">TL</abbrev> 2.60 (2.13–2.70), <abbrev xmlns:xlink="http://www.w3.org/1999/xlink" xlink:title="sternum length" id="ABBRID0EI1AE" xlink:type="simple">SL</abbrev> 0.62, <abbrev xmlns:xlink="http://www.w3.org/1999/xlink" xlink:title="sternum width" id="ABBRID0EM1AE" xlink:type="simple">SW</abbrev> 0.63, <abbrev xmlns:xlink="http://www.w3.org/1999/xlink" xlink:title="anterior median eye" id="ABBRID0EQ1AE" xlink:type="simple">AME</abbrev>–<abbrev xmlns:xlink="http://www.w3.org/1999/xlink" xlink:title="anterior median eye" id="ABBRID0EU1AE" xlink:type="simple">AME</abbrev> 0.06, <abbrev xmlns:xlink="http://www.w3.org/1999/xlink" xlink:title="anterior median eye" id="ABBRID0EY1AE" xlink:type="simple">AME</abbrev>–<abbrev xmlns:xlink="http://www.w3.org/1999/xlink" xlink:title="anterior lateral eye" id="ABBRID0E31AE" xlink:type="simple">ALE</abbrev> 0.03, <abbrev xmlns:xlink="http://www.w3.org/1999/xlink" xlink:title="anterior lateral eye" id="ABBRID0EA2AE" xlink:type="simple">ALE</abbrev>–<abbrev xmlns:xlink="http://www.w3.org/1999/xlink" xlink:title="anterior lateral eye" id="ABBRID0EE2AE" xlink:type="simple">ALE</abbrev> 0.25, <abbrev xmlns:xlink="http://www.w3.org/1999/xlink" xlink:title="posterior median eye" id="ABBRID0EI2AE" xlink:type="simple">PME</abbrev>–<abbrev xmlns:xlink="http://www.w3.org/1999/xlink" xlink:title="posterior median eye" id="ABBRID0EM2AE" xlink:type="simple">PME</abbrev> 0.09, <abbrev xmlns:xlink="http://www.w3.org/1999/xlink" xlink:title="posterior median eye" id="ABBRID0EQ2AE" xlink:type="simple">PME</abbrev>–<abbrev xmlns:xlink="http://www.w3.org/1999/xlink" xlink:title="posterior lateral eye" id="ABBRID0EU2AE" xlink:type="simple">PLE</abbrev> 0.09, <abbrev xmlns:xlink="http://www.w3.org/1999/xlink" xlink:title="posterior lateral eye" id="ABBRID0EY2AE" xlink:type="simple">PLE</abbrev>–<abbrev xmlns:xlink="http://www.w3.org/1999/xlink" xlink:title="posterior lateral eye" id="ABBRID0E32AE" xlink:type="simple">PLE</abbrev> 0.31, <abbrev xmlns:xlink="http://www.w3.org/1999/xlink" xlink:title="median ocular quadrangle anterior width" id="ABBRID0EA3AE" xlink:type="simple">MOQAW</abbrev> 0.21, <abbrev xmlns:xlink="http://www.w3.org/1999/xlink" xlink:title="median ocular quadrangle posterior width" id="ABBRID0EE3AE" xlink:type="simple">MOQPW</abbrev> 0.22, <abbrev xmlns:xlink="http://www.w3.org/1999/xlink" xlink:title="median ocular quadrangle length" id="ABBRID0EI3AE" xlink:type="simple">MOQL</abbrev> 0.25.</p><p>Length of leg segments: I 0.70 + 0.29 + 0.54 + 0.67 + 0.41 = 2.61; II 0.71 + 0.30 + 0.53 + 0.73 + 0.45 = 2.72; III 0.71 + 0.32 + 0.53 + 0.78 + 0.45 = 2.79; IV 0.92 + 0.32 + 0.68 + 1.00 + 0.48 = 3.40.</p><p>Colour: carapace orange-brown, with faint black mottling and striae (Figs <xref ref-type="fig" rid="F1">1</xref>, <xref ref-type="fig" rid="F1">2</xref>); chelicerae orange; endites yellow, slightly darker retrolaterally at midpoint; labium orange, cream distally; sternum orange, cream along anterior margin; leg femora orange-brown; patellae yellow proximally, orange brown distally; tibiae and metatarsi light brown proximally, yellow-brown distally; tarsi yellow; palps yellow-brown; abdomen black dorsally, grey ventrally along midline, with large white patches laterally, fused <!--PageBreak -->narrowly in ring around anterior of abdomen; spinnerets creamy-yellow. Eyes: <abbrev xmlns:xlink="http://www.w3.org/1999/xlink" xlink:title="anterior median eye" id="ABBRID0EZ3AE" xlink:type="simple">AME</abbrev> diameter 1.1 times <abbrev xmlns:xlink="http://www.w3.org/1999/xlink" xlink:title="anterior lateral eye" id="ABBRID0E43AE" xlink:type="simple">ALE</abbrev> diameter; <abbrev xmlns:xlink="http://www.w3.org/1999/xlink" xlink:title="anterior median eye" id="ABBRID0EB4AE" xlink:type="simple">AME</abbrev> separated by distance equal to 0.76 times their diameter; <abbrev xmlns:xlink="http://www.w3.org/1999/xlink" xlink:title="anterior median eye" id="ABBRID0EF4AE" xlink:type="simple">AME</abbrev> separated from <abbrev xmlns:xlink="http://www.w3.org/1999/xlink" xlink:title="anterior lateral eye" id="ABBRID0EJ4AE" xlink:type="simple">ALE</abbrev> by 0.4 times <abbrev xmlns:xlink="http://www.w3.org/1999/xlink" xlink:title="anterior median eye" id="ABBRID0EN4AE" xlink:type="simple">AME</abbrev> diameter; clypeus height 4.2 times <abbrev xmlns:xlink="http://www.w3.org/1999/xlink" xlink:title="anterior median eye" id="ABBRID0ER4AE" xlink:type="simple">AME</abbrev> diameter at <abbrev xmlns:xlink="http://www.w3.org/1999/xlink" xlink:title="anterior median eye" id="ABBRID0EV4AE" xlink:type="simple">AME</abbrev>, 4.16 times <abbrev xmlns:xlink="http://www.w3.org/1999/xlink" xlink:title="anterior lateral eye" id="ABBRID0EZ4AE" xlink:type="simple">ALE</abbrev> diameter at <abbrev xmlns:xlink="http://www.w3.org/1999/xlink" xlink:title="anterior lateral eye" id="ABBRID0E44AE" xlink:type="simple">ALE</abbrev>; <abbrev xmlns:xlink="http://www.w3.org/1999/xlink" xlink:title="posterior median eye" id="ABBRID0EB5AE" xlink:type="simple">PME</abbrev> and <abbrev xmlns:xlink="http://www.w3.org/1999/xlink" xlink:title="posterior lateral eye" id="ABBRID0EF5AE" xlink:type="simple">PLE</abbrev> equal in diameter; <abbrev xmlns:xlink="http://www.w3.org/1999/xlink" xlink:title="posterior median eye" id="ABBRID0EJ5AE" xlink:type="simple">PME</abbrev> separated by distance equal to 1.15 times their diameter; <abbrev xmlns:xlink="http://www.w3.org/1999/xlink" xlink:title="posterior median eye" id="ABBRID0EN5AE" xlink:type="simple">PME</abbrev> separated from <abbrev xmlns:xlink="http://www.w3.org/1999/xlink" xlink:title="posterior lateral eye" id="ABBRID0ER5AE" xlink:type="simple">PLE</abbrev> by distance slightly less than 1.21 times <abbrev xmlns:xlink="http://www.w3.org/1999/xlink" xlink:title="posterior median eye" id="ABBRID0EV5AE" xlink:type="simple">PME</abbrev> diameter; <abbrev xmlns:xlink="http://www.w3.org/1999/xlink" xlink:title="carapace width" id="ABBRID0EZ5AE" xlink:type="simple">CW</abbrev>:<abbrev xmlns:xlink="http://www.w3.org/1999/xlink" xlink:title="posterior eye row width" id="ABBRID0E45AE" xlink:type="simple">PERW</abbrev> = 2.06:1. Legs spineless, covered in short erect setae and incised setae. Abdomen slightly longer than carapace, higher than long or broad, with shiny scutum covering most of dorsum (Figs <xref ref-type="fig" rid="F1">1</xref>, <xref ref-type="fig" rid="F1">2</xref>); dorsum sparsely covered in short straight setae, denser on posterior slope and venter. Epigyne as in genus description (Figs <xref ref-type="fig" rid="F4">43</xref>, <xref ref-type="fig" rid="F5">47</xref>, <xref ref-type="fig" rid="F6">50</xref>, <xref ref-type="fig" rid="F6">51</xref>). Other characters as in genus description.</p><fig id="F1" position="float" orientation="portrait"><label>Figures 1–4.</label><caption><p>Somatic morphology of <italic><tp:taxon-name><tp:taxon-name-part taxon-name-part-type="genus" reg="Mallinus">Mallinus</tp:taxon-name-part><tp:taxon-name-part taxon-name-part-type="species" reg="nitidiventris">nitidiventris</tp:taxon-name-part></tp:taxon-name></italic> female (<bold>1, 3</bold>) and male (<bold>2, 4</bold>) from Bankfontein, Free State (<abbrev xmlns:xlink="http://www.w3.org/1999/xlink" content-type="institution" xlink:title="National Collection of Arachnida, ARC – Plant Protection Research, Pretoria, South Africa" id="ABBRID0ERAAG" xlink:type="simple">NCA</abbrev> 2015/1818) <bold>1, 2</bold> habitus, dorsal view <bold>3, 4</bold> same, lateral view. Scale bars: 1.0 mm.</p></caption><graphic xmlns:xlink="http://www.w3.org/1999/xlink" xlink:href="zookeys-822-141-g001.jpg" position="float" orientation="portrait" xlink:type="simple" id="oo_262883.jpg"/></fig><p><bold>Male (Bankfontein, <abbrev xmlns:xlink="http://www.w3.org/1999/xlink" content-type="institution" xlink:title="National Collection of Arachnida, ARC – Plant Protection Research, Pretoria, South Africa" id="ABBRID0EDBAG" xlink:type="simple">NCA</abbrev> 2015/1818). Measurements</bold>: <abbrev xmlns:xlink="http://www.w3.org/1999/xlink" xlink:title="carapace length" id="ABBRID0EJBAG" xlink:type="simple">CL</abbrev> 1.33, <abbrev xmlns:xlink="http://www.w3.org/1999/xlink" xlink:title="carapace width" id="ABBRID0ENBAG" xlink:type="simple">CW</abbrev> 0.88, <abbrev xmlns:xlink="http://www.w3.org/1999/xlink" xlink:title="abdomen length" id="ABBRID0ERBAG" xlink:type="simple">AL</abbrev> 0.98, <abbrev xmlns:xlink="http://www.w3.org/1999/xlink" xlink:title="abdomen width" id="ABBRID0EVBAG" xlink:type="simple">AW</abbrev> 0.94, <abbrev xmlns:xlink="http://www.w3.org/1999/xlink" xlink:title="abdomen height" id="ABBRID0EZBAG" xlink:type="simple">AH</abbrev> 0.98, <abbrev xmlns:xlink="http://www.w3.org/1999/xlink" xlink:title="total length" id="ABBRID0E4BAG" xlink:type="simple">TL</abbrev> 2.34 (2.23–2.72), <abbrev xmlns:xlink="http://www.w3.org/1999/xlink" xlink:title="sternum length" id="ABBRID0EBCAG" xlink:type="simple">SL</abbrev> 0.60, <abbrev xmlns:xlink="http://www.w3.org/1999/xlink" xlink:title="sternum width" id="ABBRID0EFCAG" xlink:type="simple">SW</abbrev> 0.59, <abbrev xmlns:xlink="http://www.w3.org/1999/xlink" xlink:title="anterior median eye" id="ABBRID0EJCAG" xlink:type="simple">AME</abbrev>–<abbrev xmlns:xlink="http://www.w3.org/1999/xlink" xlink:title="anterior median eye" id="ABBRID0ENCAG" xlink:type="simple">AME</abbrev> 0.06, <abbrev xmlns:xlink="http://www.w3.org/1999/xlink" xlink:title="anterior median eye" id="ABBRID0ERCAG" xlink:type="simple">AME</abbrev>–<abbrev xmlns:xlink="http://www.w3.org/1999/xlink" xlink:title="anterior lateral eye" id="ABBRID0EVCAG" xlink:type="simple">ALE</abbrev> 0.03, <abbrev xmlns:xlink="http://www.w3.org/1999/xlink" xlink:title="anterior lateral eye" id="ABBRID0EZCAG" xlink:type="simple">ALE</abbrev>–<abbrev xmlns:xlink="http://www.w3.org/1999/xlink" xlink:title="anterior lateral eye" id="ABBRID0E4CAG" xlink:type="simple">ALE</abbrev> 0.25, <abbrev xmlns:xlink="http://www.w3.org/1999/xlink" xlink:title="posterior median eye" id="ABBRID0EBDAG" xlink:type="simple">PME</abbrev>–<abbrev xmlns:xlink="http://www.w3.org/1999/xlink" xlink:title="posterior median eye" id="ABBRID0EFDAG" xlink:type="simple">PME</abbrev> 0.08, <abbrev xmlns:xlink="http://www.w3.org/1999/xlink" xlink:title="posterior median eye" id="ABBRID0EJDAG" xlink:type="simple">PME</abbrev>–<abbrev xmlns:xlink="http://www.w3.org/1999/xlink" xlink:title="posterior lateral eye" id="ABBRID0ENDAG" xlink:type="simple">PLE</abbrev> 0.08, <abbrev xmlns:xlink="http://www.w3.org/1999/xlink" xlink:title="posterior lateral eye" id="ABBRID0ERDAG" xlink:type="simple">PLE</abbrev>–<abbrev xmlns:xlink="http://www.w3.org/1999/xlink" xlink:title="posterior lateral eye" id="ABBRID0EVDAG" xlink:type="simple">PLE</abbrev> 0.29, <abbrev xmlns:xlink="http://www.w3.org/1999/xlink" xlink:title="median ocular quadrangle anterior width" id="ABBRID0EZDAG" xlink:type="simple">MOQAW</abbrev> 0.21, <abbrev xmlns:xlink="http://www.w3.org/1999/xlink" xlink:title="median ocular quadrangle posterior width" id="ABBRID0E4DAG" xlink:type="simple">MOQPW</abbrev> 0.19, <abbrev xmlns:xlink="http://www.w3.org/1999/xlink" xlink:title="median ocular quadrangle length" id="ABBRID0EBEAG" xlink:type="simple">MOQL</abbrev> 0.22.</p><!--PageBreak --><p>Length of leg segments: I 0.79 + 0.29 + 0.65 + 0.81 + 0.46 = 3.00; II 0.83 + 0.30 + 0.63 + 0.84 + 0.46 = 3.06; III 0.81 + 0.33 + 0.57 + 0.90 + 0.47 = 3.08; IV 1.03 + 0.33 + 0.75 + 1.15 + 0.53 = 3.79.</p><p>Morphology and colouration similar to female (Figs <xref ref-type="fig" rid="F1">3</xref>, <xref ref-type="fig" rid="F1">4</xref>), except for the following: <abbrev xmlns:xlink="http://www.w3.org/1999/xlink" xlink:title="anterior median eye" id="ABBRID0EREAG" xlink:type="simple">AME</abbrev> diameter equals 1.16 times <abbrev xmlns:xlink="http://www.w3.org/1999/xlink" xlink:title="anterior lateral eye" id="ABBRID0EVEAG" xlink:type="simple">ALE</abbrev> diameter; <abbrev xmlns:xlink="http://www.w3.org/1999/xlink" xlink:title="anterior median eye" id="ABBRID0EZEAG" xlink:type="simple">AME</abbrev> separated by distance 0.67 times their diameter; <abbrev xmlns:xlink="http://www.w3.org/1999/xlink" xlink:title="anterior median eye" id="ABBRID0E4EAG" xlink:type="simple">AME</abbrev> separated from <abbrev xmlns:xlink="http://www.w3.org/1999/xlink" xlink:title="anterior lateral eye" id="ABBRID0EBFAG" xlink:type="simple">ALE</abbrev> by distance 0.38 times <abbrev xmlns:xlink="http://www.w3.org/1999/xlink" xlink:title="anterior median eye" id="ABBRID0EFFAG" xlink:type="simple">AME</abbrev> diameter; clypeus height 3.85 times <abbrev xmlns:xlink="http://www.w3.org/1999/xlink" xlink:title="anterior median eye" id="ABBRID0EJFAG" xlink:type="simple">AME</abbrev> diameter at <abbrev xmlns:xlink="http://www.w3.org/1999/xlink" xlink:title="anterior median eye" id="ABBRID0ENFAG" xlink:type="simple">AME</abbrev>, 4.0 times <abbrev xmlns:xlink="http://www.w3.org/1999/xlink" xlink:title="anterior lateral eye" id="ABBRID0ERFAG" xlink:type="simple">ALE</abbrev> diameter at <abbrev xmlns:xlink="http://www.w3.org/1999/xlink" xlink:title="anterior lateral eye" id="ABBRID0EVFAG" xlink:type="simple">ALE</abbrev>; <abbrev xmlns:xlink="http://www.w3.org/1999/xlink" xlink:title="posterior median eye" id="ABBRID0EZFAG" xlink:type="simple">PME</abbrev> diameter equals 0.89 times <abbrev xmlns:xlink="http://www.w3.org/1999/xlink" xlink:title="posterior lateral eye" id="ABBRID0E4FAG" xlink:type="simple">PLE</abbrev> diameter; <abbrev xmlns:xlink="http://www.w3.org/1999/xlink" xlink:title="posterior median eye" id="ABBRID0EBGAG" xlink:type="simple">PME</abbrev> separated by distance 1.25 times their diameter; <abbrev xmlns:xlink="http://www.w3.org/1999/xlink" xlink:title="posterior median eye" id="ABBRID0EFGAG" xlink:type="simple">PME</abbrev> separated from <abbrev xmlns:xlink="http://www.w3.org/1999/xlink" xlink:title="posterior lateral eye" id="ABBRID0EJGAG" xlink:type="simple">PLE</abbrev> by distance 1.25 times <abbrev xmlns:xlink="http://www.w3.org/1999/xlink" xlink:title="posterior median eye" id="ABBRID0ENGAG" xlink:type="simple">PME</abbrev> diameter; <!--PageBreak --><abbrev xmlns:xlink="http://www.w3.org/1999/xlink" xlink:title="carapace width" id="ABBRID0ESGAG" xlink:type="simple">CW</abbrev>:<abbrev xmlns:xlink="http://www.w3.org/1999/xlink" xlink:title="posterior eye row width" id="ABBRID0EWGAG" xlink:type="simple">PERW</abbrev> = 2.17:1. Abdomen relatively smaller than female (Figs <xref ref-type="fig" rid="F1">3</xref>, <xref ref-type="fig" rid="F1">4</xref>), shorter than carapace, as high as long, slightly longer than broad, with conspicuous circumferential folds. Palp as in genus description (Figs <xref ref-type="fig" rid="F4">44</xref>, <xref ref-type="fig" rid="F5">48</xref>, <xref ref-type="fig" rid="F5">49</xref>, <xref ref-type="fig" rid="F6">52</xref>, <xref ref-type="fig" rid="F6">53</xref>).</p><fig id="F2" position="float" orientation="portrait"><label>Figures 5–19.</label><caption><p>Scanning electron microscope photographs of <italic><tp:taxon-name><tp:taxon-name-part taxon-name-part-type="genus" reg="Mallinus">Mallinus</tp:taxon-name-part><tp:taxon-name-part taxon-name-part-type="species" reg="nitidiventris">nitidiventris</tp:taxon-name-part></tp:taxon-name></italic> male (<bold>5–10, 12–19</bold>) and female (<bold>11</bold>) <bold>5</bold> carapace, dorsal view <bold>6</bold> detail of carapace integument <bold>7</bold> same, detail of carapace setae <bold>8</bold> same, detail of carapace pore <bold>9</bold> fovea <bold>10</bold> eye region, dorsal view <bold>11</bold> endites, labium and anterior end of sternum <bold>12</bold> distal end of chelicera, arrow indicating posterior groove of fang <bold>13</bold> distal end of endite, black arrow indicating distal endite scale, white arrow indicating prolateral field of flattened denticles <bold>14</bold> prolateral margin of endite, showing detail of flattened denticles <bold>15</bold> femur I, dorsal view, incised setae and femoral organ (black arrow) <bold>16–19</bold> femoral organ on legs I–IV, respectively.</p></caption><graphic xmlns:xlink="http://www.w3.org/1999/xlink" xlink:href="zookeys-822-141-g002.jpg" position="float" orientation="portrait" xlink:type="simple" id="oo_262884.jpg"/></fig><fig id="F3" position="float" orientation="portrait"><label>Figures 20–34.</label><caption><p>Scanning electron microscope photographs of <italic><tp:taxon-name><tp:taxon-name-part taxon-name-part-type="genus" reg="Mallinus">Mallinus</tp:taxon-name-part><tp:taxon-name-part taxon-name-part-type="species" reg="nitidiventris">nitidiventris</tp:taxon-name-part></tp:taxon-name></italic> female (<bold>20, 21, 28, 29, 33, 34</bold>) and male (<bold>22–27, 30–32</bold>) <bold>20</bold> patella IV, retrolateral view <bold>21</bold> same, detail of lyriform organ <bold>22</bold> metatarsus I, incised setae and dorsal fields of short chemosensory setae (black arrows) <bold>23</bold> same, detail of short chemosensory setae <bold>24</bold> metatarsus I, trichobothrium <bold>25</bold> metatarsus III, arrow indicating metatarsal stopper <bold>26</bold> metatarsus III, arrows indicating thickened ventral terminal setae <bold>27</bold> same, metatarsus IV <bold>28</bold> tarsus I, paired claws in distal view <bold>29</bold> same, prolateral distal view, black arrow indicating chemosensory seta, white arrow indicating subdistal suture of tarsus <bold>30</bold> same, trichobothrium <bold>31</bold> same, chemosensory seta <bold>32</bold> same, tarsal organ <bold>33</bold> palpal tarsus and claw <bold>34</bold> palpal patella, lyriform organ.</p></caption><graphic xmlns:xlink="http://www.w3.org/1999/xlink" xlink:href="zookeys-822-141-g003.jpg" position="float" orientation="portrait" xlink:type="simple" id="oo_262885.jpg"/></fig><fig id="F4" position="float" orientation="portrait"><label>Figures 35–46.</label><caption><p>Scanning electron microscope photographs of <italic><tp:taxon-name><tp:taxon-name-part taxon-name-part-type="genus" reg="Mallinus">Mallinus</tp:taxon-name-part><tp:taxon-name-part taxon-name-part-type="species" reg="nitidiventris">nitidiventris</tp:taxon-name-part></tp:taxon-name></italic> male (<bold>35, 41, 42, 44–46</bold>) and female (<bold>36–40, 43</bold>) <bold>35</bold> abdomen, ventrolateral view <bold>36</bold> petiole, ventral view <bold>37</bold> ventral abdominal setae <bold>38, 41</bold> spinnerets, ventral view, arrow in <bold>38</bold> indicating sclerite in front of tracheal spiracle <bold>39</bold> detail of setae on sclerite in front of tracheal spiracle <bold>40, 42</bold> detail of anterior lateral spinnerets <bold>43</bold> epigyne, ventral view <bold>44</bold> palp, ventral view <bold>45</bold> detail of palpal claw and thickened distal prolateral seta <bold>46</bold> detail of palpal claw.</p></caption><graphic xmlns:xlink="http://www.w3.org/1999/xlink" xlink:href="zookeys-822-141-g004.jpg" position="float" orientation="portrait" xlink:type="simple" id="oo_262886.jpg"/></fig><fig id="F5" position="float" orientation="portrait"><label>Figures 47–49.</label><caption><p><italic><tp:taxon-name><tp:taxon-name-part taxon-name-part-type="genus" reg="Mallinus">Mallinus</tp:taxon-name-part><tp:taxon-name-part taxon-name-part-type="species" reg="nitidiventris">nitidiventris</tp:taxon-name-part></tp:taxon-name></italic>, female (<bold>47</bold>) and male (<bold>48, 49</bold>) genitalic morphology (<abbrev xmlns:xlink="http://www.w3.org/1999/xlink" content-type="institution" xlink:title="National Collection of Arachnida, ARC – Plant Protection Research, Pretoria, South Africa" id="ABBRID0ENNAG" xlink:type="simple">NCA</abbrev> 2008/2612) <bold>47</bold> epigyne, ventral view <bold>48</bold> palp, retrolateral view <bold>49</bold> same, ventral view. Abbreviations: C–conductor; E–embolus; <abbrev xmlns:xlink="http://www.w3.org/1999/xlink" xlink:title="median apophysis" id="ABBRID0EYNAG" xlink:type="simple">MA</abbrev>–median apophysis. Scale bars: 0.1 mm.</p></caption><graphic xmlns:xlink="http://www.w3.org/1999/xlink" xlink:href="zookeys-822-141-g005.jpg" position="float" orientation="portrait" xlink:type="simple" id="oo_262887.jpg"/></fig></tp:treatment-sec><tp:treatment-sec sec-type="variation" id="SECID0EBOAG"><title>Variation.</title><p>Populations from the south-western parts of the species’ range (including the type locality) have a clearly darker carapace and legs, which are wine-red in colour (Figs <xref ref-type="fig" rid="F7">54–57</xref>). It is plausible that populations in this part of its range may associate with a darker species of model ant, affecting their colouration.</p><fig id="F6" position="float" orientation="portrait"><label>Figures 50–53.</label><caption><p><italic><tp:taxon-name><tp:taxon-name-part taxon-name-part-type="genus" reg="Mallinus">Mallinus</tp:taxon-name-part><tp:taxon-name-part taxon-name-part-type="species" reg="nitidiventris">nitidiventris</tp:taxon-name-part></tp:taxon-name></italic>, female (<bold>50, 51</bold>) and male (<bold>52, 53</bold>) genitalic morphology (<abbrev xmlns:xlink="http://www.w3.org/1999/xlink" content-type="institution" xlink:title="National Collection of Arachnida, ARC – Plant Protection Research, Pretoria, South Africa" id="ABBRID0ECPAG" xlink:type="simple">NCA</abbrev> 2008/2612) <bold>50</bold> epigyne, ventral view <bold>51</bold> same, digested, dorsal view <bold>52</bold> palp, ventral view <bold>53</bold> same, retrolateral view. Scale bars: 0.1 mm.</p></caption><graphic xmlns:xlink="http://www.w3.org/1999/xlink" xlink:href="zookeys-822-141-g006.jpg" position="float" orientation="portrait" xlink:type="simple" id="oo_262888.jpg"/></fig><fig id="F7" position="float" orientation="portrait"><label>Figures 54–57.</label><caption><p>Somatic morphology of <italic><tp:taxon-name><tp:taxon-name-part taxon-name-part-type="genus" reg="Mallinus">Mallinus</tp:taxon-name-part><tp:taxon-name-part taxon-name-part-type="species" reg="nitidiventris">nitidiventris</tp:taxon-name-part></tp:taxon-name></italic> female (<bold>54, 55</bold>) and male (<bold>56, 57</bold>) from Beaufort West, Western Cape (<abbrev xmlns:xlink="http://www.w3.org/1999/xlink" content-type="institution" xlink:title="National Collection of Arachnida, ARC – Plant Protection Research, Pretoria, South Africa" id="ABBRID0ELQAG" xlink:type="simple">NCA</abbrev> 91/1300 and <abbrev xmlns:xlink="http://www.w3.org/1999/xlink" content-type="institution" xlink:title="National Collection of Arachnida, ARC – Plant Protection Research, Pretoria, South Africa" id="ABBRID0EQQAG" xlink:type="simple">NCA</abbrev> 2008/2612, respectively) <bold>54, 56</bold> habitus, dorsal view <bold>55, 57</bold> same, ventral view. Scale bars: 1.0 mm.</p></caption><graphic xmlns:xlink="http://www.w3.org/1999/xlink" xlink:href="zookeys-822-141-g007.jpg" position="float" orientation="portrait" xlink:type="simple" id="oo_262889.jpg"/></fig><fig id="F8" position="float" orientation="portrait"><label>Figures 58–64.</label><caption><p>Somatic morphology of “<italic><tp:taxon-name><tp:taxon-name-part taxon-name-part-type="genus" reg="Mallinus">Mallinus</tp:taxon-name-part></tp:taxon-name></italic>” sp. male from north-western Namibia (<named-content xmlns:xlink="http://www.w3.org/1999/xlink" content-type="dwc:institutional_code" xlink:type="simple">SMN</named-content> 40843) <bold>58</bold> habitus, dorsal view <bold>59</bold> same, ventral view <bold>60</bold> carapace, lateral view <bold>61</bold> same, anterior view <bold>62</bold> abdomen, lateral view <bold>63</bold> palp, ventral view <bold>64</bold> same, retrolateral view. Scale bars: 1.0 mm (<bold>58, 59</bold>); 0.5 mm (<bold>60–62</bold>); 0.25 mm (<bold>63, 64</bold>).</p></caption><graphic xmlns:xlink="http://www.w3.org/1999/xlink" xlink:href="zookeys-822-141-g008.jpg" position="float" orientation="portrait" xlink:type="simple" id="oo_262890.jpg"/></fig><fig id="F9" position="float" orientation="portrait"><label>Figures 65–66.</label><caption><p>“<italic><tp:taxon-name><tp:taxon-name-part taxon-name-part-type="genus" reg="Mallinus">Mallinus</tp:taxon-name-part></tp:taxon-name></italic>” sp., male genitalic morphology (<named-content xmlns:xlink="http://www.w3.org/1999/xlink" content-type="dwc:institutional_code" xlink:type="simple">SMN</named-content> 40843) <bold>65</bold> palp, retrolateral view <bold>66</bold> same, ventral view. Abbreviations: E–embolus; <abbrev xmlns:xlink="http://www.w3.org/1999/xlink" xlink:title="median apophysis" id="ABBRID0EDTAG" xlink:type="simple">MA</abbrev>–median apophysis. Scale bars: 0.25 mm.</p></caption><graphic xmlns:xlink="http://www.w3.org/1999/xlink" xlink:href="zookeys-822-141-g009.jpg" position="float" orientation="portrait" xlink:type="simple" id="oo_262891.jpg"/></fig></tp:treatment-sec><tp:treatment-sec sec-type="distribution" id="SECID0EMTAG"><title>Distribution.</title><p>Widespread in the western half of South Africa, known from the Eastern Cape, Western Cape, Northern Cape and Free State Provinces (Fig. <xref ref-type="fig" rid="F10">67</xref>).</p><fig id="F10" position="float" orientation="portrait"><label>Figure 67.</label><caption><p>Distribution of <italic><tp:taxon-name><tp:taxon-name-part taxon-name-part-type="genus" reg="Mallinus">Mallinus</tp:taxon-name-part><tp:taxon-name-part taxon-name-part-type="species" reg="nitidiventris">nitidiventris</tp:taxon-name-part></tp:taxon-name></italic> (type locality, red circle; other localities, yellow circles) and “<italic><tp:taxon-name><tp:taxon-name-part taxon-name-part-type="genus" reg="Mallinus">Mallinus</tp:taxon-name-part></tp:taxon-name></italic>” sp. (red square) in southern Africa. ? indicates immature specimen requiring confirmation.</p></caption><graphic xmlns:xlink="http://www.w3.org/1999/xlink" xlink:href="zookeys-822-141-g010.jpg" position="float" orientation="portrait" xlink:type="simple" id="oo_262892.jpg"/></fig></tp:treatment-sec><tp:treatment-sec sec-type="biology" id="SECID0EVUAG"><title>Habitat and biology.</title><p><italic><tp:taxon-name><tp:taxon-name-part taxon-name-part-type="genus" reg="Mallinus">Mallinus</tp:taxon-name-part><tp:taxon-name-part taxon-name-part-type="species" reg="nitidiventris">nitidiventris</tp:taxon-name-part></tp:taxon-name></italic> is widespread in the semi-arid and arid western half of South Africa, with records in the Nama Karoo and Succulent Karoo biomes, extending into the arid savannas of the southern Kalahari Desert. Specimens collected at Bankfontein in the western Free State Province were all found in Nama Karoo scrubland, either along a hillside or open plains. The substrate at both sites comprised fine Ecca Shale alluvium, siltstone and sandstone gravels that form part of the Ecca Group of the Karoo Supergroup (A. Odendaal and J. Fourie, pers. comm.). Some of the Bankfontein specimens (<abbrev xmlns:xlink="http://www.w3.org/1999/xlink" content-type="institution" xlink:title="National Collection of Arachnida, ARC – Plant Protection Research, Pretoria, South Africa" id="ABBRID0EGVAG" xlink:type="simple">NCA</abbrev> 2015/1818) were collected during mid-morning (10:00–12:00) foraging in open ground in the vicinity of various ants, including <italic><tp:taxon-name><tp:taxon-name-part taxon-name-part-type="genus" reg="Anoplolepis">Anoplolepis</tp:taxon-name-part><tp:taxon-name-part taxon-name-part-type="species" reg="custodiens">custodiens</tp:taxon-name-part></tp:taxon-name></italic> F. Smith, 1858, <italic><tp:taxon-name><tp:taxon-name-part taxon-name-part-type="genus" reg="Camponotus">Camponotus</tp:taxon-name-part></tp:taxon-name></italic> spp., <italic><tp:taxon-name><tp:taxon-name-part taxon-name-part-type="genus" reg="Messor">Messor</tp:taxon-name-part></tp:taxon-name></italic> sp. and <italic><tp:taxon-name><tp:taxon-name-part taxon-name-part-type="genus" reg="Monomorium">Monomorium</tp:taxon-name-part></tp:taxon-name></italic> sp. Of these, <italic><tp:taxon-name><tp:taxon-name-part taxon-name-part-type="genus" reg="Mallinus">Mallinus</tp:taxon-name-part><tp:taxon-name-part taxon-name-part-type="species" reg="nitidiventris">nitidiventris</tp:taxon-name-part></tp:taxon-name></italic> most closely resembled <italic><tp:taxon-name><tp:taxon-name-part taxon-name-part-type="genus" reg="Messor">Messor</tp:taxon-name-part></tp:taxon-name></italic> sp. in terms of colouration, although workers of this ant were almost double the body length of the spiders. Only one of these five spiders sampled at this specific site was feeding, a female consuming a <italic><tp:taxon-name><tp:taxon-name-part taxon-name-part-type="genus" reg="Monomorium">Monomorium</tp:taxon-name-part></tp:taxon-name></italic> worker ant that measured approximately 2 mm in length, suggesting that this species is myrmecophagous, as are most <tp:taxon-name><tp:taxon-name-part taxon-name-part-type="subfamily">Zodariinae</tp:taxon-name-part></tp:taxon-name>.</p></tp:treatment-sec><ref-list><ref id="B3"><mixed-citation xmlns:xlink="http://www.w3.org/1999/xlink" xlink:type="simple"><person-group><name name-style="western"><surname>Jocqué</surname><given-names>R</given-names></name></person-group> (<year>1991</year>) <article-title>A generic revision of the spider family <tp:taxon-name><tp:taxon-name-part taxon-name-part-type="family">Zodariidae</tp:taxon-name-part></tp:taxon-name> (<tp:taxon-name><tp:taxon-name-part taxon-name-part-type="order">Araneae</tp:taxon-name-part></tp:taxon-name>).</article-title><source>Bulletin of the American Museum of Natural History</source><volume>201</volume>: <fpage>1</fpage>–<lpage>160</lpage>. <ext-link xlink:type="simple" ext-link-type="uri" xlink:href="http://digitallibrary.amnh.org/handle/2246/894">http://digitallibrary.amnh.org/handle/2246/894</ext-link></mixed-citation></ref></ref-list></tp:taxon-treatment>
