# Supplementary material for: Revision of the ant-eating spider genus Mallinus Simon, 1893 (Araneae, Zodariidae)
Source: Zookeys. 2019 Feb 6;(822):141–58. doi: 10.3897/zookeys.822.29835 (PMC6374355; doi:10.3897/zookeys.822.29835)
Supplement: XML Treatment for Mallinus [file zookeys.822.29835-treatment3.xml]

<!DOCTYPE tp:taxon-treatment
  PUBLIC "-//TaxonX//DTD Taxonomic Treatment Publishing DTD v0 20100105//EN" "tax-treatment-NSO.dtd">
<tp:taxon-treatment xmlns:tp="http://www.plazi.org/taxpub"><tp:treatment-meta><kwd-group><label>Taxon classification</label><kwd><named-content xmlns:xlink="http://www.w3.org/1999/xlink" content-type="kingdom">Animalia</named-content></kwd><kwd><named-content xmlns:xlink="http://www.w3.org/1999/xlink" content-type="order">Araneae</named-content></kwd><kwd><named-content xmlns:xlink="http://www.w3.org/1999/xlink" content-type="family">Zodariidae</named-content></kwd></kwd-group><mixed-citation publication-type="journal"><person-group><name><surname>Haddad</surname><given-names>Charles R.</given-names></name><name><surname>Henrard</surname><given-names>Arnaud</given-names></name><name><surname>Jocqué</surname><given-names>Rudy</given-names></name></person-group><article-title>Revision of the ant-eating spider genus <italic><tp:taxon-name><tp:taxon-name-part taxon-name-part-type="genus" reg="Mallinus">Mallinus</tp:taxon-name-part></tp:taxon-name></italic> Simon, 1893 (<tp:taxon-name><tp:taxon-name-part taxon-name-part-type="order">Araneae</tp:taxon-name-part></tp:taxon-name>, <tp:taxon-name><tp:taxon-name-part taxon-name-part-type="family">Zodariidae</tp:taxon-name-part></tp:taxon-name>)</article-title><source>Zookeys</source><day>6</day><month>2</month><year>2019</year><volume>2019</volume><issue>822</issue><fpage>141</fpage><lpage>158</lpage><pub-id pub-id-type="doi">10.3897/zookeys.822.29835</pub-id></mixed-citation></tp:treatment-meta><tp:nomenclature><label>“</label><tp:taxon-name>
              <tp:taxon-name-part taxon-name-part-type="genus" reg="Mallinus">Mallinus</tp:taxon-name-part>
            </tp:taxon-name><tp:taxon-authority>” sp.</tp:taxon-authority><xref ref-type="fig" rid="F8">Figs 58–64</xref><!--PageBreak --></tp:nomenclature><tp:treatment-sec sec-type="material" id="SECID0ENYAG"><title>Material examined.</title><p>NAMIBIA: remote place in north-west Namibia about 50 km from coast, <named-content xmlns:xlink="http://www.w3.org/1999/xlink" content-type="dwc:verbatimCoordinates" xlink:type="simple"><named-content content-type="geo-json" specific-use="{&#34;type&#34;:&#34;Point&#34;,&#34;coordinates&#34;:[12.200000,-17.616667]}" id="NCID0EWYAG" xlink:type="simple">17°37'S, 12°12'E</named-content></named-content>, 13–16.X.1988, leg. E. Griffin (pitfall traps), 1♂ (<named-content xmlns:xlink="http://www.w3.org/1999/xlink" content-type="dwc:institutional_code" xlink:type="simple">SMN</named-content> 40843).</p></tp:treatment-sec><tp:treatment-sec sec-type="remarks" id="SECID0EAZAG"><title>Remarks.</title><p>We have included the description of a second species in this paper based on a single poorly preserved male from Namibia without formally naming it, as it shows several clear differences to <italic><tp:taxon-name><tp:taxon-name-part taxon-name-part-type="genus" reg="Mallinus">M.</tp:taxon-name-part><tp:taxon-name-part taxon-name-part-type="species" reg="nitidiventris">nitidiventris</tp:taxon-name-part></tp:taxon-name></italic> that make its generic placement dubious: 1) the lack of a palpal conductor on the palp, and 2) the <abbrev xmlns:xlink="http://www.w3.org/1999/xlink" xlink:title="anterior median eye" id="ABBRID0ERZAG" xlink:type="simple">AME</abbrev> that are much larger than the others, and the <abbrev xmlns:xlink="http://www.w3.org/1999/xlink" xlink:title="anterior lateral eye" id="ABBRID0EVZAG" xlink:type="simple">ALE</abbrev> that are very wide apart and situated in the far lateral corners of the clypeus. This species most likely represents a new genus, and we hope that its description and illustration here will encourage researchers to find fresh material of both sexes and describe and diagnose this taxon thoroughly.</p><p><bold>Male (Namibia, <named-content xmlns:xlink="http://www.w3.org/1999/xlink" content-type="dwc:institutional_code" xlink:type="simple">SMN</named-content> 40843). Measurements</bold>: <abbrev xmlns:xlink="http://www.w3.org/1999/xlink" xlink:title="carapace length" id="ABBRID0ED1AG" xlink:type="simple">CL</abbrev> 1.35, <abbrev xmlns:xlink="http://www.w3.org/1999/xlink" xlink:title="carapace width" id="ABBRID0EH1AG" xlink:type="simple">CW</abbrev> 0.92, <abbrev xmlns:xlink="http://www.w3.org/1999/xlink" xlink:title="abdomen length" id="ABBRID0EL1AG" xlink:type="simple">AL</abbrev> 1.25, <abbrev xmlns:xlink="http://www.w3.org/1999/xlink" xlink:title="abdomen width" id="ABBRID0EP1AG" xlink:type="simple">AW</abbrev> 1.18, <abbrev xmlns:xlink="http://www.w3.org/1999/xlink" xlink:title="abdomen height" id="ABBRID0ET1AG" xlink:type="simple">AH</abbrev> 1.12, <abbrev xmlns:xlink="http://www.w3.org/1999/xlink" xlink:title="total length" id="ABBRID0EX1AG" xlink:type="simple">TL</abbrev> 2.70, <abbrev xmlns:xlink="http://www.w3.org/1999/xlink" xlink:title="sternum length" id="ABBRID0E21AG" xlink:type="simple">SL</abbrev> 0.71, <abbrev xmlns:xlink="http://www.w3.org/1999/xlink" xlink:title="sternum width" id="ABBRID0E61AG" xlink:type="simple">SW</abbrev> 0.64, <abbrev xmlns:xlink="http://www.w3.org/1999/xlink" xlink:title="anterior median eye" id="ABBRID0ED2AG" xlink:type="simple">AME</abbrev>–<abbrev xmlns:xlink="http://www.w3.org/1999/xlink" xlink:title="anterior median eye" id="ABBRID0EH2AG" xlink:type="simple">AME</abbrev> 0.05, <abbrev xmlns:xlink="http://www.w3.org/1999/xlink" xlink:title="anterior median eye" id="ABBRID0EL2AG" xlink:type="simple">AME</abbrev>–<abbrev xmlns:xlink="http://www.w3.org/1999/xlink" xlink:title="anterior lateral eye" id="ABBRID0EP2AG" xlink:type="simple">ALE</abbrev> 0.25, <abbrev xmlns:xlink="http://www.w3.org/1999/xlink" xlink:title="anterior lateral eye" id="ABBRID0ET2AG" xlink:type="simple">ALE</abbrev>–<abbrev xmlns:xlink="http://www.w3.org/1999/xlink" xlink:title="anterior lateral eye" id="ABBRID0EX2AG" xlink:type="simple">ALE</abbrev> 0.69, <abbrev xmlns:xlink="http://www.w3.org/1999/xlink" xlink:title="posterior median eye" id="ABBRID0E22AG" xlink:type="simple">PME</abbrev>–<abbrev xmlns:xlink="http://www.w3.org/1999/xlink" xlink:title="posterior median eye" id="ABBRID0E62AG" xlink:type="simple">PME</abbrev> 0.18, <abbrev xmlns:xlink="http://www.w3.org/1999/xlink" xlink:title="posterior median eye" id="ABBRID0ED3AG" xlink:type="simple">PME</abbrev>–<abbrev xmlns:xlink="http://www.w3.org/1999/xlink" xlink:title="posterior lateral eye" id="ABBRID0EH3AG" xlink:type="simple">PLE</abbrev> 0.13, <abbrev xmlns:xlink="http://www.w3.org/1999/xlink" xlink:title="posterior lateral eye" id="ABBRID0EL3AG" xlink:type="simple">PLE</abbrev>–<abbrev xmlns:xlink="http://www.w3.org/1999/xlink" xlink:title="posterior lateral eye" id="ABBRID0EP3AG" xlink:type="simple">PLE</abbrev> 0.53, <abbrev xmlns:xlink="http://www.w3.org/1999/xlink" xlink:title="median ocular quadrangle anterior width" id="ABBRID0ET3AG" xlink:type="simple">MOQAW</abbrev> 0.33, <abbrev xmlns:xlink="http://www.w3.org/1999/xlink" xlink:title="median ocular quadrangle posterior width" id="ABBRID0EX3AG" xlink:type="simple">MOQPW</abbrev> 0.30, <abbrev xmlns:xlink="http://www.w3.org/1999/xlink" xlink:title="median ocular quadrangle length" id="ABBRID0E23AG" xlink:type="simple">MOQL</abbrev> 0.28.</p><!--PageBreak --><p>Length of leg segments: I 0.82 + 0.33 + 0.51 + 0.66 + 0.44 = 2.76; II 0.77 + 0.34 + 0.56 + 0.77 + 0.49 = 2.93; III 0.79 + 0.33 + 0.51 + 0.80 + 0.48 = 2.91; IV 1.00 + 0.36 + 0.74 + 1.15 + 0.54 = 3.79.</p><p>Colour: carapace medium brown (Figs <xref ref-type="fig" rid="F8">58</xref>, <xref ref-type="fig" rid="F8">60</xref>), with dark area around <abbrev xmlns:xlink="http://www.w3.org/1999/xlink" xlink:title="anterior median eye" id="ABBRID0EL4AG" xlink:type="simple">AME</abbrev>, darker stripe between <abbrev xmlns:xlink="http://www.w3.org/1999/xlink" xlink:title="posterior median eye" id="ABBRID0EP4AG" xlink:type="simple">PME</abbrev> (Fig. <xref ref-type="fig" rid="F8">61</xref>) and dark radiating striae; chelicerae medium <!--PageBreak -->brown; endites and labium pale brown; sternum pale brown, with thin darker margin (Fig. <xref ref-type="fig" rid="F8">59</xref>); leg femora, patellae and tibiae uniform pale brown; metatarsi and tarsi yellow; abdomen dark sepia dorsally (Fig. <xref ref-type="fig" rid="F8">58</xref>), pale grey laterally and ventrally, area in front of epigastric furrow yellow; spinnerets creamy-yellow. Carapace: cephalic region very broad, almost as broad as thoracic region (Fig. <xref ref-type="fig" rid="F8">58</xref>); texture finely granulate, without setae. Eyes: <abbrev xmlns:xlink="http://www.w3.org/1999/xlink" xlink:title="anterior median eye" id="ABBRID0EF5AG" xlink:type="simple">AME</abbrev> largest, diameter 1.9 times <abbrev xmlns:xlink="http://www.w3.org/1999/xlink" xlink:title="anterior lateral eye" id="ABBRID0EJ5AG" xlink:type="simple">ALE</abbrev> diameter; <abbrev xmlns:xlink="http://www.w3.org/1999/xlink" xlink:title="anterior median eye" id="ABBRID0EN5AG" xlink:type="simple">AME</abbrev> separated by distance equal to 0.3 times their diameter; <abbrev xmlns:xlink="http://www.w3.org/1999/xlink" xlink:title="anterior median eye" id="ABBRID0ER5AG" xlink:type="simple">AME</abbrev> separated from <abbrev xmlns:xlink="http://www.w3.org/1999/xlink" xlink:title="anterior lateral eye" id="ABBRID0EV5AG" xlink:type="simple">ALE</abbrev> by 1.6 times <abbrev xmlns:xlink="http://www.w3.org/1999/xlink" xlink:title="anterior median eye" id="ABBRID0EZ5AG" xlink:type="simple">AME</abbrev> diameter; clypeus height 1.9 times <abbrev xmlns:xlink="http://www.w3.org/1999/xlink" xlink:title="anterior median eye" id="ABBRID0E45AG" xlink:type="simple">AME</abbrev> diameter at <abbrev xmlns:xlink="http://www.w3.org/1999/xlink" xlink:title="anterior median eye" id="ABBRID0EB6AG" xlink:type="simple">AME</abbrev>, 2.9 times <abbrev xmlns:xlink="http://www.w3.org/1999/xlink" xlink:title="anterior lateral eye" id="ABBRID0EF6AG" xlink:type="simple">ALE</abbrev> diameter at <abbrev xmlns:xlink="http://www.w3.org/1999/xlink" xlink:title="anterior lateral eye" id="ABBRID0EJ6AG" xlink:type="simple">ALE</abbrev>; <abbrev xmlns:xlink="http://www.w3.org/1999/xlink" xlink:title="anterior lateral eye" id="ABBRID0EN6AG" xlink:type="simple">ALE</abbrev> very far apart, situated in far lateral corners of clypeus (Fig. <xref ref-type="fig" rid="F8">61</xref>); <abbrev xmlns:xlink="http://www.w3.org/1999/xlink" xlink:title="posterior median eye" id="ABBRID0EV6AG" xlink:type="simple">PME</abbrev> and <abbrev xmlns:xlink="http://www.w3.org/1999/xlink" xlink:title="posterior lateral eye" id="ABBRID0EZ6AG" xlink:type="simple">PLE</abbrev> subequal in diameter; <abbrev xmlns:xlink="http://www.w3.org/1999/xlink" xlink:title="posterior median eye" id="ABBRID0E46AG" xlink:type="simple">PME</abbrev> separated by distance equal to 3.0 times their diameter; <abbrev xmlns:xlink="http://www.w3.org/1999/xlink" xlink:title="posterior median eye" id="ABBRID0EBABG" xlink:type="simple">PME</abbrev> separated from <abbrev xmlns:xlink="http://www.w3.org/1999/xlink" xlink:title="posterior lateral eye" id="ABBRID0EFABG" xlink:type="simple">PLE</abbrev> by distance slightly less than 2.2 times <abbrev xmlns:xlink="http://www.w3.org/1999/xlink" xlink:title="posterior median eye" id="ABBRID0EJABG" xlink:type="simple">PME</abbrev> diameter; <abbrev xmlns:xlink="http://www.w3.org/1999/xlink" xlink:title="carapace width" id="ABBRID0ENABG" xlink:type="simple">CW</abbrev>:<abbrev xmlns:xlink="http://www.w3.org/1999/xlink" xlink:title="posterior eye row width" id="ABBRID0ERABG" xlink:type="simple">PERW</abbrev> = 2.06:1. Sternum shield-shaped (Fig. <xref ref-type="fig" rid="F8">59</xref>), shallowly rebordered along lateral margins, with few scattered short setae. Legs with few spines (spination of <!--PageBreak -->specimen probably incomplete: FII v1 III v1; TI v1-1 II v1), with some dispersed short erect setae and incised setae. Abdomen slightly shorter than carapace, almost as high as long or broad, with shiny scutum covering most of dorsum and clear circumferential folds (Fig. <xref ref-type="fig" rid="F8">62</xref>); dorsum sparsely covered in short straight setae, denser on posterior slope and venter; venter sclerotized in front of epigastric fold, with wide, transverse inframamillary sclerite. Palp with long, straight, strongly tapered, sharp <abbrev xmlns:xlink="http://www.w3.org/1999/xlink" xlink:title="retrolateral tibial apophysis" id="ABBRID0E6ABG" xlink:type="simple">RTA</abbrev>; embolus simple, slightly curved; <abbrev xmlns:xlink="http://www.w3.org/1999/xlink" xlink:title="median apophysis" id="ABBRID0EDBBG" xlink:type="simple">MA</abbrev> membranous, looping; conductor absent (Figs <xref ref-type="fig" rid="F8">63</xref>, <xref ref-type="fig" rid="F8">64</xref>). Other characters as in genus description of <italic><tp:taxon-name><tp:taxon-name-part taxon-name-part-type="genus" reg="Mallinus">Mallinus</tp:taxon-name-part></tp:taxon-name></italic>.</p><p>
              <bold>Female unknown.</bold>
            </p></tp:treatment-sec><tp:treatment-sec sec-type="distribution" id="SECID0E1BBG"><title>Distribution.</title><p>Only known from a single locality in north-western Namibia (Fig. <xref ref-type="fig" rid="F10">67</xref>).</p></tp:treatment-sec><tp:treatment-sec><!--Section generated to contain objects referenced in tp:taxon-treatment.--><fig id="F8" position="float" orientation="portrait"><label>Figures 58–64.</label><caption><p>Somatic morphology of “<italic><tp:taxon-name><tp:taxon-name-part taxon-name-part-type="genus" reg="Mallinus">Mallinus</tp:taxon-name-part></tp:taxon-name></italic>” sp. male from north-western Namibia (<named-content xmlns:xlink="http://www.w3.org/1999/xlink" content-type="dwc:institutional_code" xlink:type="simple">SMN</named-content> 40843) <bold>58</bold> habitus, dorsal view <bold>59</bold> same, ventral view <bold>60</bold> carapace, lateral view <bold>61</bold> same, anterior view <bold>62</bold> abdomen, lateral view <bold>63</bold> palp, ventral view <bold>64</bold> same, retrolateral view. Scale bars: 1.0 mm (<bold>58, 59</bold>); 0.5 mm (<bold>60–62</bold>); 0.25 mm (<bold>63, 64</bold>).</p></caption><graphic xmlns:xlink="http://www.w3.org/1999/xlink" xlink:href="zookeys-822-141-g008.jpg" position="float" orientation="portrait" xlink:type="simple" id="oo_262890.jpg"/></fig><fig id="F10" position="float" orientation="portrait"><label>Figure 67.</label><caption><p>Distribution of <italic><tp:taxon-name><tp:taxon-name-part taxon-name-part-type="genus" reg="Mallinus">Mallinus</tp:taxon-name-part><tp:taxon-name-part taxon-name-part-type="species" reg="nitidiventris">nitidiventris</tp:taxon-name-part></tp:taxon-name></italic> (type locality, red circle; other localities, yellow circles) and “<italic><tp:taxon-name><tp:taxon-name-part taxon-name-part-type="genus" reg="Mallinus">Mallinus</tp:taxon-name-part></tp:taxon-name></italic>” sp. (red square) in southern Africa. ? indicates immature specimen requiring confirmation.</p></caption><graphic xmlns:xlink="http://www.w3.org/1999/xlink" xlink:href="zookeys-822-141-g010.jpg" position="float" orientation="portrait" xlink:type="simple" id="oo_262892.jpg"/></fig></tp:treatment-sec></tp:taxon-treatment>
